# Supplementary material for: 2-Amino-4,6-di­methyl­pyrimidine–sorbic acid (1/1)
Source: Acta Crystallogr Sect E Struct Rep Online. 2013 Jul 10;69(Pt 8):o1235. doi: 10.1107/S1600536813018175 (PMC3793739; doi:10.1107/S1600536813018175)
Supplement: Supplementary file 1 [file e-69-o1235-sup1.cif]

##############################################################################
#                                                                            #
# This CIF contains the data in a paper accepted for publication in          #
# Acta Crystallographica Section E. It conforms to the requirements of       #
# Notes for Authors for Acta Crystallographica Section E, and has been       #
# peer reviewed under the auspices of the IUCr Commission on Journals.       #
#                                                                            #
# Full details of the Crystallographic Information File format               #
# are given in the paper "The Crystallographic Information File (CIF):       #
# a New Standard Archive File for Crystallography" by S. R. Hall, F. H.      #
# Allen and I. D. Brown [Acta Cryst. (1991), A47, 655-685].                  #
#                                                                            #
# The current version of the core CIF dictionary is obtainable from          #
# ftp://ftp.iucr.org/pub/cif_core.dic.                                       #
#                                                                            #
# Software is freely available for graphical display of the structure(s)     #
# in this CIF. For information consult the CIF software page                 #
# http://www.iucr.org/resources/cif/software.                                #
#                                                                            #
# This file may be used for bona fide research purposes within the           #
# scientific community so long as proper attribution is given to the journal # 
# article from which it was obtained.                                        #
#                                                                            #
##############################################################################
data_global
_audit_creation_method     'PLATON <TABLE ACC> option'
_journal_date_recd_electronic     2013-06-25
_journal_date_accepted     2013-07-01
_journal_name_full     'Acta Crystallographica, Section E'
_journal_year     2013
_journal_volume     69
_journal_issue      8
_journal_page_first     o1235
_journal_page_last     o1235
_journal_paper_category     QO
_journal_paper_doi     10.1107/S1600536813018175
_journal_coeditor_code     IS5286
_publ_contact_author_name
;
'Packianathan Thomas Muthiah'
;
_publ_contact_author_address
;
School of Chemistry
Bharathidasan University
Tiruchirappalli-620 024
Tamil Nadu, India
;
_publ_contact_author_email     'tommtrichy@yahoo.co.in'
_publ_contact_author_fax     '0431-2407045'
_publ_contact_author_phone     '0431-2407053'
_publ_section_title
;
2-Amino-4,6-dimethylpyrimidine--sorbic acid (1/1)
;
_publ_section_title_footnote     .
loop_
    _publ_author_name
    _publ_author_address
    'Sundaramoorthy Gomathi'
;
School of Chemistry
Bharathidasan University
Tiruchirappalli 620 024
Tamilnadu, India
;
    'Packianathan Thomas Muthiah'
;
School of Chemistry
Bharathidasan University
Tiruchirappalli 620 024
Tamilnadu, India
;
data_I
_chemical_name_systematic
;
2-Amino-4,6-dimethylpyrimidine--sorbic acid (1/1)
;
_chemical_name_common
;
2-Amino-4,6-dimethylpyrimidine--sorbic acid (1/1)
;
_chemical_formula_moiety     'C6 H9 N3, C6 H8 O2'
_chemical_formula_sum     'C12 H17 N3 O2'
_chemical_formula_structural     ?
_chemical_formula_iupac     'C6 H9 N3, C6 H8 O2'
_chemical_formula_weight     235.29
_chemical_melting_point     ?
_symmetry_cell_setting     triclinic
_symmetry_space_group_name_H-M     'P -1'
_symmetry_space_group_name_Hall     '-P 1'
loop_
    _symmetry_equiv_pos_site_id
    _symmetry_equiv_pos_as_xyz
    1 x,y,z
    2 -x,-y,-z
_cell_length_a     7.8441(6)
_cell_length_b     9.9413(8)
_cell_length_c     10.2846(13)
_cell_angle_alpha     112.058(7)
_cell_angle_beta     98.333(8)
_cell_angle_gamma     111.306(5)
_cell_volume     654.69(13)
_cell_formula_units_Z     2
_cell_measurement_reflns_used     2280
_cell_measurement_theta_min     2.30
_cell_measurement_theta_max     25.10
_cell_measurement_temperature     296
_cell_special_details
;
;
_exptl_crystal_description     'prism'
_exptl_crystal_colour     'colourless'
_exptl_crystal_size_max     0.120
_exptl_crystal_size_mid     0.110
_exptl_crystal_size_min     0.090
_exptl_crystal_size_rad     ?
_exptl_crystal_density_diffrn     1.194
_exptl_crystal_density_meas     ?
_exptl_crystal_density_method     'Not Measured'
_exptl_crystal_F_000     252
_exptl_absorpt_coefficient_mu     0.083
_exptl_absorpt_correction_type     multi-scan
_exptl_absorpt_process_details     '(SADABS; Bruker, 2008)'
_exptl_absorpt_correction_T_min     0.990
_exptl_absorpt_correction_T_max     0.993
_exptl_special_details
;
;
_diffrn_ambient_temperature     296
_diffrn_radiation_type     'MoK\a'
_diffrn_radiation_wavelength     0.71073
_diffrn_radiation_source     'fine-focus sealed tube'
_diffrn_radiation_monochromator     graphite
_diffrn_measurement_device_type     'Bruker SMART APEXII CCD area-detector'
_diffrn_measurement_method     '\f and \w scans'
_diffrn_detector_area_resol_mean     ?
_diffrn_reflns_number     9667
_diffrn_reflns_av_R_equivalents     0.0484
_diffrn_reflns_av_sigmaI/netI     0.0352
_diffrn_reflns_theta_min     2.26
_diffrn_reflns_theta_max     25.07
_diffrn_reflns_theta_full     25.00
_diffrn_measured_fraction_theta_max     0.979
_diffrn_measured_fraction_theta_full     0.987
_diffrn_reflns_limit_h_min     -9
_diffrn_reflns_limit_h_max     9
_diffrn_reflns_limit_k_min     -11
_diffrn_reflns_limit_k_max     11
_diffrn_reflns_limit_l_min     -12
_diffrn_reflns_limit_l_max     12
_diffrn_reflns_reduction_process
;
;
_diffrn_standards_number     0
_diffrn_standards_interval_count     .
_diffrn_standards_interval_time     .
_diffrn_standards_decay_%     ?
loop_
    _diffrn_standard_refln_index_h
    _diffrn_standard_refln_index_k
    _diffrn_standard_refln_index_l
    ? ? ?
_refine_special_details
;
Refinement on <i>F</i>^2^ for ALL reflections except those flagged by the user
for potential systematic errors. Weighted <i>R</i>-factors <i>wR</i> and all
goodnesses of fit <i>S</i> are based on <i>F</i>^2^, conventional
<i>R</i>-factors <i>R</i> are based on <i>F</i>, with <i>F</i> set to zero for
negative <i>F</i>^2^. The observed criterion of <i>F</i>^2^ > \s(<i>F</i>^2^)
is used only for calculating -<i>R</i>-factor-obs <i>etc</i>. and is not
relevant to the choice of reflections for refinement. <i>R</i>-factors based
on <i>F</i>^2^ are statistically about twice as large as those based on
<i>F</i>, and <i>R</i>-factors based on ALL data will be even larger.
;
_reflns_number_total     2280
_reflns_number_gt     1585
_reflns_threshold_expression     I>2\s(I)
_refine_ls_structure_factor_coef     Fsqd
_refine_ls_matrix_type     full
_refine_ls_R_factor_all     0.0917
_refine_ls_R_factor_gt     0.0688
_refine_ls_wR_factor_gt     0.1835
_refine_ls_wR_factor_ref     0.2103
_refine_ls_goodness_of_fit_ref     1.034
_refine_ls_restrained_S_all     1.034
_refine_ls_number_reflns     2280
_refine_ls_number_parameters     169
_refine_ls_number_restraints     0
_refine_ls_number_constraints     ?
_refine_ls_hydrogen_treatment     mixed
_refine_ls_weighting_scheme     calc
_refine_ls_weighting_details
         'calc w=1/[\s^2^(Fo^2^)+(0.1185P)^2^+0.1520P] where P=(Fo^2^+2Fc^2^)/3'
_atom_sites_solution_hydrogens     geom
_atom_sites_solution_primary     direct
_atom_sites_solution_secondary     difmap
_refine_ls_shift/su_max     0.000
_refine_ls_shift/su_mean     0.000
_refine_diff_density_max     0.265
_refine_diff_density_min     -0.277
_refine_ls_extinction_method     'none'
_refine_ls_abs_structure_details     ?
_refine_ls_abs_structure_Flack     .
loop_
    _atom_type_symbol
    _atom_type_description
    _atom_type_scat_dispersion_real
    _atom_type_scat_dispersion_imag
    _atom_type_scat_source
    O O 0.0106 0.0060 'International Tables Vol C Tables 4.2.6.8 and 6.1.1.4'
    N N 0.0061 0.0033 'International Tables Vol C Tables 4.2.6.8 and 6.1.1.4'
    H H 0.0000 0.0000 'International Tables Vol C Tables 4.2.6.8 and 6.1.1.4'
    C C 0.0033 0.0016 'International Tables Vol C Tables 4.2.6.8 and 6.1.1.4'
_computing_data_collection     'APEX2 (Bruker, 2008)'
_computing_cell_refinement     'SAINT (Bruker, 2008)'
_computing_data_reduction     'SAINT (Bruker, 2008)'
_computing_structure_solution     'SHELXS97 (Sheldrick, 2008)'
_computing_structure_refinement     'SHELXL97 (Sheldrick, 2008)'
_computing_molecular_graphics
;
PLATON (Spek, 2009), Mercury (Macrae <i>et al.</i>, 2008)
and POV-RAY (Cason, 2004)
;
_computing_publication_material     'PLATON (Spek, 2009)'
loop_
    _atom_site_type_symbol
    _atom_site_label
    _atom_site_fract_x
    _atom_site_fract_y
    _atom_site_fract_z
    _atom_site_U_iso_or_equiv
    _atom_site_thermal_displace_type
    _atom_site_calc_flag
    _atom_site_refinement_flags
    _atom_site_occupancy
    N N1 0.2301(3) 0.2463(2) 0.49425(19) 0.0543(7) Uani . . 1.000
    N N2 0.0413(4) 0.3650(3) 0.5821(3) 0.0802(10) Uani . . 1.000
    N N3 0.1624(3) 0.4209(2) 0.40922(19) 0.0554(7) Uani . . 1.000
    C C2 0.1464(3) 0.3438(3) 0.4937(2) 0.0539(7) Uani . . 1.000
    C C4 0.2658(3) 0.3961(3) 0.3191(2) 0.0567(8) Uani . . 1.000
    C C5 0.3524(4) 0.2964(3) 0.3122(3) 0.0652(9) Uani . . 1.000
    C C6 0.3326(3) 0.2233(3) 0.4030(2) 0.0582(8) Uani . . 1.000
    C C7 0.2823(4) 0.4809(4) 0.2244(3) 0.0739(10) Uani . . 1.000
    C C8 0.4239(5) 0.1142(4) 0.4044(3) 0.0839(11) Uani . . 1.000
    O O1 0.0710(4) 0.2287(3) 0.7892(2) 0.1067(10) Uani . . 1.000
    O O2 0.2211(3) 0.1013(2) 0.6675(2) 0.0774(8) Uani . . 1.000
    C C9 0.1482(4) 0.1403(3) 0.7730(3) 0.0673(9) Uani . . 1.000
    C C10 0.1635(4) 0.0674(3) 0.8719(3) 0.0765(10) Uani . . 1.000
    C C11 0.2168(3) -0.0479(3) 0.8489(3) 0.0625(8) Uani . . 1.000
    C C12 0.2269(4) -0.1235(3) 0.9435(3) 0.0713(9) Uani . . 1.000
    C C13 0.2681(4) -0.2440(4) 0.9157(3) 0.0788(11) Uani . . 1.000
    C C14 0.2767(5) -0.3265(4) 1.0101(4) 0.0994(14) Uani . . 1.000
    H H2A -0.017(4) 0.428(3) 0.589(3) 0.072(7) Uiso . . 1.000
    H H2B 0.036(4) 0.321(4) 0.640(4) 0.095(10) Uiso . . 1.000
    H H5 0.42270 0.27890 0.24760 0.0780 Uiso calc R 1.000
    H H7A 0.17580 0.41340 0.13310 0.1110 Uiso calc R 1.000
    H H7B 0.40180 0.50070 0.20330 0.1110 Uiso calc R 1.000
    H H7C 0.27990 0.58280 0.27620 0.1110 Uiso calc R 1.000
    H H8A 0.49650 0.14980 0.50460 0.1250 Uiso calc R 1.000
    H H8B 0.50880 0.11920 0.34600 0.1250 Uiso calc R 1.000
    H H8C 0.32460 0.00410 0.36340 0.1250 Uiso calc R 1.000
    H H2 0.212(5) 0.160(4) 0.610(4) 0.125(12) Uiso . . 1.000
    H H10 0.13270 0.10620 0.95800 0.0920 Uiso calc R 1.000
    H H11 0.25130 -0.08420 0.76420 0.0750 Uiso calc R 1.000
    H H12 0.20160 -0.08200 1.03180 0.0860 Uiso calc R 1.000
    H H13 0.29520 -0.28350 0.82780 0.0940 Uiso calc R 1.000
    H H14A 0.20900 -0.30130 1.07910 0.1480 Uiso calc R 1.000
    H H14B 0.40940 -0.28880 1.06350 0.1480 Uiso calc R 1.000
    H H14C 0.21730 -0.44230 0.94810 0.1480 Uiso calc R 1.000
loop_
    _atom_site_aniso_label
    _atom_site_aniso_U_11
    _atom_site_aniso_U_22
    _atom_site_aniso_U_33
    _atom_site_aniso_U_12
    _atom_site_aniso_U_13
    _atom_site_aniso_U_23
    N1 0.0710(12) 0.0621(12) 0.0571(10) 0.0416(10) 0.0276(9) 0.0408(9)
    N2 0.129(2) 0.1113(19) 0.0869(15) 0.0945(18) 0.0700(15) 0.0785(15)
    N3 0.0718(12) 0.0614(12) 0.0544(10) 0.0374(10) 0.0231(9) 0.0399(9)
    C2 0.0704(14) 0.0616(13) 0.0540(11) 0.0398(12) 0.0244(10) 0.0395(10)
    C4 0.0640(13) 0.0602(14) 0.0558(12) 0.0265(12) 0.0198(10) 0.0382(11)
    C5 0.0774(16) 0.0819(17) 0.0676(14) 0.0467(14) 0.0384(12) 0.0496(13)
    C6 0.0665(14) 0.0676(15) 0.0602(13) 0.0393(12) 0.0246(11) 0.0387(11)
    C7 0.0909(18) 0.0837(18) 0.0752(16) 0.0404(15) 0.0363(14) 0.0601(15)
    C8 0.109(2) 0.106(2) 0.0947(19) 0.0792(19) 0.0544(17) 0.0657(18)
    O1 0.191(2) 0.1244(18) 0.1037(15) 0.1172(19) 0.0929(16) 0.0885(14)
    O2 0.1068(14) 0.1015(14) 0.0864(12) 0.0691(12) 0.0541(11) 0.0747(11)
    C9 0.0954(18) 0.0668(15) 0.0625(14) 0.0436(15) 0.0318(13) 0.0433(12)
    C10 0.119(2) 0.0733(17) 0.0605(14) 0.0492(17) 0.0374(14) 0.0455(13)
    C11 0.0651(14) 0.0676(15) 0.0638(13) 0.0235(12) 0.0200(11) 0.0460(12)
    C12 0.0867(18) 0.0665(16) 0.0652(14) 0.0271(14) 0.0169(12) 0.0453(13)
    C13 0.0751(17) 0.092(2) 0.102(2) 0.0383(16) 0.0352(15) 0.0739(18)
    C14 0.099(2) 0.093(2) 0.128(3) 0.0343(18) 0.0218(19) 0.087(2)
_geom_special_details
;
Bond distances, angles <i>etc</i>. have been calculated using the rounded
fractional coordinates. All su's are estimated from the variances of the
(full) variance-covariance matrix. The cell e.s.d.'s are taken into account in
the estimation of distances, angles and torsion angles
;
loop_
    _geom_bond_atom_site_label_1
    _geom_bond_atom_site_label_2
    _geom_bond_site_symmetry_1
    _geom_bond_site_symmetry_2
    _geom_bond_distance
    _geom_bond_publ_flag
    O1 C9 . . 1.214(5) n
    O2 C9 . . 1.296(4) n
    O2 H2 . . 0.99(4) no
    N1 C2 . . 1.355(4) n
    N1 C6 . . 1.331(3) n
    N2 C2 . . 1.323(4) n
    N3 C4 . . 1.330(3) n
    N3 C2 . . 1.349(3) n
    N2 H2A . . 0.89(3) no
    N2 H2B . . 0.86(4) no
    C4 C7 . . 1.500(4) no
    C4 C5 . . 1.378(4) no
    C5 C6 . . 1.376(4) no
    C6 C8 . . 1.504(5) no
    C5 H5 . . 0.9300 no
    C7 H7C . . 0.9600 no
    C7 H7B . . 0.9600 no
    C7 H7A . . 0.9600 no
    C8 H8C . . 0.9600 no
    C8 H8A . . 0.9600 no
    C8 H8B . . 0.9600 no
    C9 C10 . . 1.468(4) no
    C10 C11 . . 1.311(4) no
    C11 C12 . . 1.445(4) no
    C12 C13 . . 1.293(5) no
    C13 C14 . . 1.496(5) no
    C10 H10 . . 0.9300 no
    C11 H11 . . 0.9300 no
    C12 H12 . . 0.9300 no
    C13 H13 . . 0.9300 no
    C14 H14A . . 0.9600 no
    C14 H14B . . 0.9600 no
    C14 H14C . . 0.9600 no
loop_
    _geom_contact_atom_site_label_1
    _geom_contact_atom_site_label_2
    _geom_contact_distance
    _geom_contact_site_symmetry_1
    _geom_contact_site_symmetry_2
    _geom_contact_publ_flag
    O1 N2 2.946(4) . . no
    O2 N1 2.674(3) . . no
    O2 C8 3.351(4) . . no
    O1 H14A 2.9100 . 2_557 no
    O1 H2B 2.10(4) . . no
    O1 H14C 2.7200 . 1_565 no
    O1 H8C 2.8400 . 2_556 no
    O2 H11 2.4600 . . no
    N1 O2 2.674(3) . . no
    N2 N3 3.076(4) . 2_566 no
    N2 O1 2.946(4) . . no
    N3 N2 3.076(4) . 2_566 no
    N1 H2 1.70(4) . . no
    N2 H2 2.89(4) . . no
    N3 H2A 2.19(3) . 2_566 no
    C2 C11 3.521(3) . 2_556 no
    C7 C14 3.425(5) . 1_564 no
    C8 O2 3.351(4) . . no
    C11 C2 3.521(3) . 2_556 no
    C14 C7 3.425(5) . 1_546 no
    C2 H2 2.68(4) . . no
    C4 H2A 3.09(3) . 2_566 no
    C6 H2 2.64(4) . . no
    C8 H2 2.88(4) . . no
    C9 H2B 2.92(4) . . no
    C10 H14B 3.0700 . 2_657 no
    H2 N2 2.89(4) . . no
    H2 C2 2.68(4) . . no
    H2 N1 1.70(4) . . no
    H2 H2B 2.43(6) . . no
    H2 C8 2.88(4) . . no
    H2 C6 2.64(4) . . no
    H2A N3 2.19(3) . 2_566 no
    H2A C4 3.09(3) . 2_566 no
    H2B C9 2.92(4) . . no
    H2B O1 2.10(4) . . no
    H2B H2 2.43(6) . . no
    H5 H7B 2.4700 . . no
    H5 H8B 2.4100 . . no
    H5 H13 2.4400 . 2_656 no
    H7B H5 2.4700 . . no
    H7C H8A 2.4900 . 2_666 no
    H8A H7C 2.4900 . 2_666 no
    H8B H5 2.4100 . . no
    H8B H11 2.4000 . 2_656 no
    H8C O1 2.8400 . 2_556 no
    H10 H12 2.4600 . . no
    H10 H12 2.5700 . 2_557 no
    H11 O2 2.4600 . . no
    H11 H13 2.4200 . . no
    H11 H8B 2.4000 . 2_656 no
    H12 H10 2.4600 . . no
    H12 H14A 2.4200 . . no
    H12 H10 2.5700 . 2_557 no
    H13 H11 2.4200 . . no
    H13 H5 2.4400 . 2_656 no
    H14A H12 2.4200 . . no
    H14A O1 2.9100 . 2_557 no
    H14B C10 3.0700 . 2_657 no
    H14C O1 2.7200 . 1_545 no
loop_
    _geom_angle_atom_site_label_1
    _geom_angle_atom_site_label_2
    _geom_angle_atom_site_label_3
    _geom_angle_site_symmetry_1
    _geom_angle_site_symmetry_2
    _geom_angle_site_symmetry_3
    _geom_angle
    _geom_angle_publ_flag
    C9 O2 H2 . . . 110(2) no
    C2 N1 C6 . . . 117.4(2) n
    C2 N3 C4 . . . 116.8(2) n
    C2 N2 H2B . . . 118(2) no
    H2A N2 H2B . . . 119(3) no
    C2 N2 H2A . . . 123.3(19) no
    N1 C2 N2 . . . 117.8(2) n
    N2 C2 N3 . . . 117.5(3) n
    N1 C2 N3 . . . 124.7(2) n
    C5 C4 C7 . . . 121.6(2) no
    N3 C4 C7 . . . 116.8(2) n
    N3 C4 C5 . . . 121.7(2) n
    C4 C5 C6 . . . 118.6(3) no
    N1 C6 C8 . . . 116.8(2) n
    C5 C6 C8 . . . 122.3(3) no
    N1 C6 C5 . . . 120.9(3) n
    C6 C5 H5 . . . 121.00 no
    C4 C5 H5 . . . 121.00 no
    C4 C7 H7A . . . 109.00 no
    C4 C7 H7C . . . 109.00 no
    H7A C7 H7B . . . 109.00 no
    C4 C7 H7B . . . 109.00 no
    H7B C7 H7C . . . 109.00 no
    H7A C7 H7C . . . 110.00 no
    C6 C8 H8B . . . 109.00 no
    C6 C8 H8C . . . 109.00 no
    C6 C8 H8A . . . 109.00 no
    H8A C8 H8C . . . 110.00 no
    H8B C8 H8C . . . 109.00 no
    H8A C8 H8B . . . 109.00 no
    O1 C9 C10 . . . 121.9(3) n
    O2 C9 C10 . . . 114.8(3) n
    O1 C9 O2 . . . 123.3(3) n
    C9 C10 C11 . . . 125.5(3) no
    C10 C11 C12 . . . 125.8(3) no
    C11 C12 C13 . . . 125.5(3) no
    C12 C13 C14 . . . 126.8(3) no
    C9 C10 H10 . . . 117.00 no
    C11 C10 H10 . . . 117.00 no
    C10 C11 H11 . . . 117.00 no
    C12 C11 H11 . . . 117.00 no
    C11 C12 H12 . . . 117.00 no
    C13 C12 H12 . . . 117.00 no
    C12 C13 H13 . . . 117.00 no
    C14 C13 H13 . . . 117.00 no
    C13 C14 H14A . . . 109.00 no
    C13 C14 H14B . . . 109.00 no
    C13 C14 H14C . . . 109.00 no
    H14A C14 H14B . . . 110.00 no
    H14A C14 H14C . . . 110.00 no
    H14B C14 H14C . . . 109.00 no
loop_
    _geom_torsion_atom_site_label_1
    _geom_torsion_atom_site_label_2
    _geom_torsion_atom_site_label_3
    _geom_torsion_atom_site_label_4
    _geom_torsion_site_symmetry_1
    _geom_torsion_site_symmetry_2
    _geom_torsion_site_symmetry_3
    _geom_torsion_site_symmetry_4
    _geom_torsion
    _geom_torsion_publ_flag
    C6 N1 C2 N2 . . . . 178.8(2) no
    C6 N1 C2 N3 . . . . -1.1(3) no
    C2 N1 C6 C5 . . . . 0.1(3) no
    C2 N1 C6 C8 . . . . -179.7(2) no
    C4 N3 C2 N1 . . . . 1.1(3) no
    C4 N3 C2 N2 . . . . -178.9(2) no
    C2 N3 C4 C5 . . . . 0.0(3) no
    C2 N3 C4 C7 . . . . 179.6(2) no
    N3 C4 C5 C6 . . . . -1.0(4) no
    C7 C4 C5 C6 . . . . 179.5(3) no
    C4 C5 C6 N1 . . . . 0.9(4) no
    C4 C5 C6 C8 . . . . -179.3(3) no
    O1 C9 C10 C11 . . . . 168.8(3) n
    O2 C9 C10 C11 . . . . -10.4(5) no
    C9 C10 C11 C12 . . . . -178.1(3) n
    C10 C11 C12 C13 . . . . 175.5(3) n
    C11 C12 C13 C14 . . . . -179.0(3) n
loop_
    _geom_hbond_atom_site_label_D
    _geom_hbond_atom_site_label_H
    _geom_hbond_atom_site_label_A
    _geom_hbond_site_symmetry_A
    _geom_hbond_distance_DH
    _geom_hbond_distance_HA
    _geom_hbond_distance_DA
    _geom_hbond_angle_DHA
    _geom_hbond_publ_flag
    O2 H2 N1 . 0.99(4) 1.70(4) 2.674(3) 167(4) yes
    N2 H2A N3 2_566 0.89(3) 2.19(3) 3.076(4) 176(2) yes
    N2 H2B O1 . 0.86(4) 2.10(4) 2.946(4) 171(3) yes
_iucr_refine_instructions_details
;
TITL PTMKT410 in P-1
CELL  0.71073   7.8441   9.9413  10.2846  112.058   98.333  111.306
ZERR     2.00   0.0006   0.0008   0.0013    0.007    0.008    0.005
LATT   1
SFAC  C    H    N    O
UNIT  24   34   6    4
SIZE 0.12 0.11 0.09
TEMP 23
MERG   2
ACTA 50
BOND $H
FMAP   2
PLAN  10
L.S.   4
WGHT    0.118500    0.152000
FVAR       0.78108
O2    4    0.221137    0.101300    0.667494    11.00000    0.10685    0.10154 =
         0.08642    0.07467    0.05407    0.06906
H2    2    0.211750    0.159772    0.609808    11.00000    0.12524
N1    3    0.230088    0.246320    0.494246    11.00000    0.07102    0.06213 =
         0.05709    0.04080    0.02758    0.04163
N3    3    0.162435    0.420921    0.409222    11.00000    0.07183    0.06143 =
         0.05438    0.03992    0.02310    0.03738
O1    4    0.070989    0.228676    0.789212    11.00000    0.19073    0.12438 =
         0.10366    0.08846    0.09287    0.11717
N2    3    0.041316    0.365030    0.582064    11.00000    0.12859    0.11131 =
         0.08689    0.07853    0.06996    0.09447
H2A   2   -0.017038    0.427862    0.588769    11.00000    0.07210
H2B   2    0.035734    0.321293    0.640348    11.00000    0.09471
C6    1    0.332649    0.223346    0.403033    11.00000    0.06651    0.06760 =
         0.06015    0.03868    0.02456    0.03934
C4    1    0.265776    0.396090    0.319088    11.00000    0.06403    0.06015 =
         0.05583    0.03820    0.01981    0.02652
C2    1    0.146366    0.343819    0.493713    11.00000    0.07040    0.06158 =
         0.05396    0.03951    0.02444    0.03979
C11   1    0.216848   -0.047869    0.848926    11.00000    0.06512    0.06763 =
         0.06379    0.04600    0.02001    0.02353
AFIX  43
H11   2    0.251297   -0.084188    0.764239    11.00000   -1.20000
AFIX   0
C12   1    0.226917   -0.123512    0.943463    11.00000    0.08667    0.06654 =
         0.06525    0.04533    0.01694    0.02706
AFIX  43
H12   2    0.201641   -0.082022    1.031793    11.00000   -1.20000
AFIX   0
C10   1    0.163498    0.067360    0.871888    11.00000    0.11897    0.07329 =
         0.06054    0.04550    0.03741    0.04920
AFIX  43
H10   2    0.132737    0.106189    0.958030    11.00000   -1.20000
AFIX   0
C7    1    0.282343    0.480870    0.224417    11.00000    0.09093    0.08368 =
         0.07524    0.06011    0.03627    0.04043
AFIX 137
H7A   2    0.175843    0.413446    0.133138    11.00000   -1.50000
H7B   2    0.401848    0.500676    0.203308    11.00000   -1.50000
H7C   2    0.279946    0.582763    0.276197    11.00000   -1.50000
AFIX   0
C5    1    0.352420    0.296381    0.312224    11.00000    0.07739    0.08187 =
         0.06761    0.04963    0.03836    0.04667
AFIX  43
H5    2    0.422709    0.278863    0.247615    11.00000   -1.20000
AFIX   0
C9    1    0.148197    0.140345    0.773010    11.00000    0.09542    0.06683 =
         0.06249    0.04330    0.03176    0.04358
C8    1    0.423871    0.114238    0.404375    11.00000    0.10882    0.10557 =
         0.09474    0.06566    0.05441    0.07920
AFIX 137
H8A   2    0.496492    0.149780    0.504587    11.00000   -1.50000
H8B   2    0.508803    0.119159    0.345958    11.00000   -1.50000
H8C   2    0.324557    0.004116    0.363436    11.00000   -1.50000
AFIX   0
C13   1    0.268099   -0.244025    0.915662    11.00000    0.07513    0.09174 =
         0.10172    0.07387    0.03523    0.03833
AFIX  43
H13   2    0.295180   -0.283545    0.827847    11.00000   -1.20000
AFIX   0
C14   1    0.276715   -0.326501    1.010057    11.00000    0.09911    0.09261 =
         0.12752    0.08722    0.02180    0.03435
AFIX 137
H14A  2    0.208970   -0.301321    1.079087    11.00000   -1.50000
H14B  2    0.409366   -0.288800    1.063542    11.00000   -1.50000
H14C  2    0.217336   -0.442303    0.948111    11.00000   -1.50000
HKLF 4
REM  PTMKT410 in P-1
REM R1 =  0.0688 for   1585 Fo > 4sig(Fo)  and  0.0917 for all   2280 data
REM    169 parameters refined using      0 restraints
END
WGHT      0.1185      0.1520
REM Highest difference peak  0.265,  deepest hole -0.277,  1-sigma level  0.064
Q1    1   0.2246  0.3023  0.8344  11.00000  0.05    0.26
Q2    1   0.3885  0.0186  0.2812  11.00000  0.05    0.24
Q3    1   0.4282  0.6008  0.2953  11.00000  0.05    0.22
Q4    1   0.5984  0.2089  0.4555  11.00000  0.05    0.19
Q5    1   0.2811  0.3961  0.1166  11.00000  0.05    0.19
Q6    1   0.1501  0.5131  0.2199  11.00000  0.05    0.18
Q7    1   0.3847 -0.3716  0.9709  11.00000  0.05    0.17
Q8    1  -0.1116  0.2536  0.4580  11.00000  0.05    0.15
Q9    1   0.1772 -0.1460  0.7210  11.00000  0.05    0.15
Q10   1   0.0895  0.0360  0.6375  11.00000  0.05    0.14
;
