# Supplementary material for: 2-Amino-4,6-di­methyl­pyrimidine–sorbic acid (1/1)
Source: Acta Crystallogr Sect E Struct Rep Online. 2013 Jul 10;69(Pt 8):o1235. doi: 10.1107/S1600536813018175 (PMC3793739; doi:10.1107/S1600536813018175)
Supplement: Supplementary file 2 [file e-69-o1235-Isup2.hkl]

#
# h,k,l, Fc-squared, Fo-squared, sigma(Fo-squared) and status flag
#
data_I
_shelx_title ' PTMKT410 in P-1'
_shelx_refln_list_code          4
_shelx_F_calc_maximum      143.45
_exptl_crystal_F_000       252.00
_reflns_d_resolution_high  0.8387
 
loop_
 _symmetry_equiv_pos_as_xyz
 'x, y, z'
 '-x, -y, -z'
 
_cell_length_a     7.8441
_cell_length_b     9.9413
_cell_length_c    10.2846
_cell_angle_alpha 112.058
_cell_angle_beta   98.333
_cell_angle_gamma 111.306
 
_shelx_F_squared_multiplier     1.000
 
loop_
 _refln_index_h
 _refln_index_k
 _refln_index_l
 _refln_F_squared_calc
 _refln_F_squared_meas
 _refln_F_squared_sigma
 _refln_observed_status
   1   0   0      779.92      727.59     15.67 o
   2   0   0     4437.32     4181.22     77.88 o
   3   0   0      100.70       78.31      1.53 o
   4   0   0      100.56       81.16      1.54 o
   5   0   0       10.10       13.23      0.44 o
   6   0   0        0.36        0.92      0.44 o
   7   0   0        0.44       -0.32      0.46 o
   8   0   0        0.80        1.09      0.58 o
  -8   1   0        0.77        0.55      0.55 o
  -7   1   0        2.56        2.11      0.47 o
  -6   1   0        0.13       -0.12      0.21 o
  -5   1   0        1.89        3.71      0.24 o
  -4   1   0        0.21       -0.07      0.12 o
  -3   1   0        4.97        4.86      0.21 o
  -2   1   0      194.76      187.84      3.23 o
  -1   1   0     1721.58     1635.85     40.83 o
   0   1   0       26.57       19.55      0.91 o
   1   1   0     2023.14     1794.46     58.81 o
   2   1   0      370.22      324.91      5.69 o
   3   1   0      612.50      492.51      8.65 o
   4   1   0        7.55        5.82      0.34 o
   5   1   0       93.60       88.70      2.41 o
   6   1   0        3.13        5.02      0.52 o
   7   1   0       12.35       14.29      1.15 o
  -8   2   0        2.58        2.38      0.57 o
  -7   2   0        1.82        1.48      0.41 o
  -6   2   0        0.72        0.59      0.22 o
  -5   2   0       21.39       17.16      0.48 o
  -4   2   0       14.19       21.85      0.54 o
  -3   2   0      217.98      197.88      3.36 o
  -2   2   0      184.88      175.84      4.72 o
  -1   2   0       11.42        9.97      0.45 o
   0   2   0      484.93      419.21     16.79 o
   1   2   0       36.66       33.49      3.45 o
   2   2   0       16.68       19.40      0.62 o
   3   2   0      137.02      149.30      3.75 o
   4   2   0        1.15        0.57      0.28 o
   5   2   0        5.80        3.76      0.43 o
   6   2   0        0.33        0.32      0.42 o
   7   2   0        0.00       -0.95      0.95 o
  -9   3   0        0.03        0.02      0.59 o
  -8   3   0       38.56       45.26      2.73 o
  -7   3   0        0.00       -0.39      0.39 o
  -6   3   0       18.70       19.92      0.68 o
  -5   3   0        0.04       -0.04      0.14 o
  -4   3   0      156.05      137.23      2.55 o
  -3   3   0       24.07       24.63      0.55 o
  -2   3   0      224.74      202.40      5.40 o
  -1   3   0      442.92      367.01     10.16 o
   0   3   0        1.01        1.84      0.19 o
   1   3   0       21.66       31.28      1.07 o
   2   3   0       40.92       30.23      1.03 o
   3   3   0        1.82        1.90      0.27 o
   4   3   0        1.47        1.34      0.31 o
   5   3   0        0.19       -0.06      0.30 o
   6   3   0        7.01        9.01      1.66 o
  -9   4   0        3.37        2.60      0.65 o
  -8   4   0        0.09       -0.01      0.62 o
  -7   4   0       15.25       12.72      1.03 o
  -6   4   0        0.81        1.26      0.25 o
  -5   4   0      114.24      133.54      2.65 o
  -4   4   0        9.41       14.52      0.54 o
  -3   4   0      798.62      869.51     28.40 o
  -2   4   0       35.78       45.10      1.20 o
  -1   4   0      379.04      324.60      8.95 o
   0   4   0       84.35       73.19      1.99 o
   1   4   0        1.48        1.01      0.23 o
   2   4   0        0.11       -0.10      0.18 o
   3   4   0        2.10        2.03      0.35 o
   4   4   0        1.08        2.21      0.43 o
   5   4   0        0.15       -0.38      0.74 o
   6   4   0        0.03       -0.82      1.56 o
  -9   5   0        2.90        2.88      0.86 o
  -8   5   0       10.04       10.31      0.74 o
  -7   5   0        0.19       -0.14      0.25 o
  -6   5   0       12.92       11.96      0.56 o
  -5   5   0       41.84       39.78      1.13 o
  -4   5   0        2.41        2.05      0.26 o
  -3   5   0        0.00       -0.13      0.20 o
  -2   5   0       35.49       28.95      1.02 o
  -1   5   0      151.72      131.06      3.43 o
   0   5   0       38.65       30.98      1.01 o
   1   5   0        0.33       -0.09      0.25 o
   2   5   0       14.06       16.80      0.78 o
   3   5   0        4.59        5.11      0.52 o
   4   5   0        0.33        0.14      0.38 o
   5   5   0        0.28       -0.44      1.17 o
  -9   6   0        0.12       -0.51      0.51 o
  -8   6   0        0.96        0.91      0.47 o
  -7   6   0       23.71       26.62      1.37 o
  -6   6   0       21.19       18.72      0.89 o
  -5   6   0        1.77        2.41      0.36 o
  -4   6   0       20.13       23.53      1.03 o
  -3   6   0       55.77       51.39      1.82 o
  -2   6   0      193.73      189.22      6.27 o
  -1   6   0        3.83        3.47      0.35 o
   0   6   0       82.36       81.79      2.60 o
   1   6   0        0.72        0.62      0.35 o
   2   6   0        9.83       11.49      0.97 o
   3   6   0        2.23        3.02      0.49 o
   4   6   0        3.51        2.77      1.40 o
  -9   7   0        0.09       -0.51      0.51 o
  -8   7   0        5.94        5.95      0.68 o
  -7   7   0        5.07        4.78      0.57 o
  -6   7   0        6.08        5.80      0.62 o
  -5   7   0       23.43       18.95      0.86 o
  -4   7   0        0.28        0.29      0.29 o
  -3   7   0        2.76        2.05      0.37 o
  -2   7   0        3.87        5.37      0.50 o
  -1   7   0       67.78       65.19      2.17 o
   0   7   0        4.00        5.13      0.55 o
   1   7   0        6.25        5.38      0.73 o
   2   7   0        0.43       -0.52      0.52 o
   3   7   0        3.00        2.78      0.75 o
  -8   8   0        1.96        0.64      0.50 o
  -7   8   0        1.73        1.45      0.49 o
  -6   8   0       66.96       63.91      2.01 o
  -5   8   0        7.91       10.08      1.30 o
  -4   8   0       14.45       10.58      0.80 o
  -3   8   0        0.00        0.02      0.32 o
  -2   8   0        5.56        4.51      0.53 o
  -1   8   0        1.76        1.77      0.46 o
   0   8   0        6.37        6.43      0.66 o
   1   8   0        0.10       -0.44      0.48 o
   2   8   0        0.70       -0.71      0.71 o
  -8   9   0        0.00       -0.45      0.45 o
  -7   9   0        0.00       -0.41      0.41 o
  -6   9   0        0.64       -0.01      0.47 o
  -5   9   0        7.11        6.88      0.75 o
  -4   9   0        0.83        0.98      0.47 o
  -3   9   0        1.19        1.62      0.48 o
  -2   9   0        0.64       -0.20      0.39 o
  -1   9   0        0.08       -0.16      0.61 o
   0   9   0        1.19        1.18      0.57 o
   1   9   0        0.21       -0.33      0.61 o
  -7  10   0        0.03        0.35      0.55 o
  -6  10   0        1.75        1.04      0.58 o
  -5  10   0        6.74        5.45      0.73 o
  -4  10   0        0.48       -0.18      0.54 o
  -3  10   0       19.38       17.45      1.13 o
  -2  10   0        1.09        0.72      0.50 o
  -1  10   0        1.86        1.92      0.61 o
   3 -11   1        0.39        0.50      0.49 o
   4 -11   1        2.46        2.63      0.71 o
   5 -11   1        1.70        1.51      0.57 o
   0 -10   1        0.02        0.06      0.54 o
   1 -10   1       20.44       17.05      1.07 o
   2 -10   1        0.18       -0.42      0.74 o
   3 -10   1        0.03       -0.03      0.45 o
   4 -10   1        1.67        1.12      0.86 o
   5 -10   1       17.66       16.31      1.16 o
   6 -10   1       15.58       21.71      1.56 o
   7 -10   1        0.05       -0.05      0.42 o
  -1  -9   1        0.00       -0.39      0.58 o
   0  -9   1        3.60        2.97      0.58 o
   1  -9   1        4.32        5.63      0.80 o
   2  -9   1        4.26        4.03      0.66 o
   3  -9   1        7.05        5.56      0.62 o
   4  -9   1       70.21       61.86      2.31 o
   5  -9   1        4.22        4.35      0.76 o
   6  -9   1       24.98       21.78      1.25 o
   7  -9   1        4.19        3.74      0.60 o
   8  -9   1        0.09       -0.46      0.46 o
  -3  -8   1        1.07       -0.02      1.05 o
  -2  -8   1        0.34        0.30      0.55 o
  -1  -8   1        0.13       -0.39      0.49 o
   0  -8   1        0.10       -0.07      0.39 o
   1  -8   1       16.34       14.93      1.38 o
   2  -8   1        1.26        1.59      0.78 o
   3  -8   1        1.14        0.97      0.36 o
   4  -8   1        2.03        1.13      0.41 o
   5  -8   1        0.66       -0.13      0.36 o
   6  -8   1        3.96        3.87      0.59 o
   7  -8   1        0.35       -0.31      0.38 o
   8  -8   1        0.62        0.76      0.50 o
  -4  -7   1        0.33       -1.02      1.08 o
  -3  -7   1        2.72        3.24      1.40 o
  -2  -7   1        0.99        0.30      0.55 o
  -1  -7   1        1.22        1.17      0.47 o
   0  -7   1        1.15        2.78      0.56 o
   1  -7   1       40.99       37.47      1.61 o
   2  -7   1       10.46        9.92      0.73 o
   3  -7   1       28.85       29.78      1.21 o
   4  -7   1        3.02        5.79      0.47 o
   5  -7   1       16.03       13.35      0.73 o
   6  -7   1        0.90        1.55      0.37 o
   7  -7   1       41.05       43.54      1.59 o
   8  -7   1        0.34       -0.46      0.46 o
  -4  -6   1        6.23        4.64      0.72 o
  -3  -6   1        2.67        3.85      0.62 o
  -2  -6   1       30.11       27.78      1.40 o
  -1  -6   1        0.20        0.01      0.33 o
   0  -6   1       13.10       12.86      0.83 o
   1  -6   1       28.58       32.69      1.39 o
   2  -6   1      376.68      384.70     15.48 o
   3  -6   1       14.49       15.60      0.61 o
   4  -6   1        0.84        0.33      0.25 o
   5  -6   1        0.23        1.96      0.33 o
   6  -6   1        8.26        6.89      0.50 o
   7  -6   1        4.16        5.04      0.51 o
   8  -6   1        1.58        1.24      0.51 o
   9  -6   1        1.46        0.52      0.46 o
  -5  -5   1        0.99        0.61      0.57 o
  -4  -5   1        3.18        4.34      0.65 o
  -3  -5   1       30.70       31.40      1.23 o
  -2  -5   1        4.94        5.02      0.54 o
  -1  -5   1       24.89       29.21      1.10 o
   0  -5   1        0.61        0.49      0.28 o
   1  -5   1      247.40      282.04      8.10 o
   2  -5   1       17.24       13.29      0.78 o
   3  -5   1      647.90      697.90     16.09 o
   4  -5   1      115.72      115.10      2.74 o
   5  -5   1       15.25       14.97      0.56 o
   6  -5   1        3.66        4.28      0.42 o
   7  -5   1        1.77        1.90      0.30 o
   8  -5   1        7.39        8.67      0.52 o
   9  -5   1        0.17        0.13      0.62 o
  -6  -4   1        0.14        0.03      0.65 o
  -5  -4   1        0.00       -0.30      0.46 o
  -4  -4   1        1.19        0.56      0.47 o
  -3  -4   1        0.79        0.88      0.34 o
  -2  -4   1       52.97       51.49      2.01 o
  -1  -4   1      115.53      118.76      3.99 o
   0  -4   1       38.23       27.97      1.10 o
   1  -4   1      108.48      118.41      6.53 o
   2  -4   1      719.13      786.73     39.35 o
   3  -4   1      119.46      103.96      2.90 o
   4  -4   1       21.19       25.10      0.70 o
   5  -4   1        0.35       -0.16      0.16 o
   6  -4   1       23.23       21.45      0.70 o
   7  -4   1        2.73        3.09      0.47 o
   8  -4   1        1.74        2.07      0.39 o
  -7  -3   1        0.01       -0.42      0.73 o
  -6  -3   1        1.40        0.93      0.62 o
  -5  -3   1        0.77        0.89      0.48 o
  -4  -3   1        0.18       -0.20      0.20 o
  -3  -3   1        6.86       14.45      0.65 o
  -2  -3   1       71.61       54.83      2.01 o
  -1  -3   1       22.71       16.81      0.63 o
   0  -3   1        5.00        3.82      0.26 o
   1  -3   1      343.67      354.78     14.58 o
   2  -3   1      400.16      369.84      9.69 o
   3  -3   1      163.58      182.14      4.31 o
   4  -3   1      254.61      280.22      4.98 o
   5  -3   1        0.01       -0.15      0.15 o
   6  -3   1       40.99       48.53      1.70 o
   7  -3   1        0.72       -0.04      0.32 o
   8  -3   1        3.25        4.48      0.71 o
  -7  -2   1       12.96       15.25      1.45 o
  -6  -2   1        0.00        0.11      0.37 o
  -5  -2   1       72.02       83.13      2.70 o
  -4  -2   1        2.56        1.07      0.27 o
  -3  -2   1        0.01       -0.14      0.14 o
  -2  -2   1       14.65       12.43      0.41 o
  -1  -2   1      190.08      172.50      5.65 o
   0  -2   1      247.78      234.92     10.27 o
   1  -2   1       23.54       28.21      1.10 o
   2  -2   1      736.20      713.29     12.20 o
   3  -2   1      225.05      200.19      3.58 o
   4  -2   1        0.98        0.38      0.14 o
   5  -2   1       41.41       39.65      0.87 o
   6  -2   1        0.14       -0.06      0.21 o
   7  -2   1        3.37        2.44      0.54 o
   8  -2   1        0.27       -0.38      0.38 o
  -8  -1   1        0.02       -0.73      2.26 o
  -7  -1   1        0.05        0.50      0.43 o
  -6  -1   1        4.00        3.94      0.54 o
  -5  -1   1       12.17        8.99      0.51 o
  -4  -1   1        7.96        7.69      0.60 o
  -3  -1   1        0.37        0.77      0.16 o
  -2  -1   1     1346.19     1297.55     27.93 o
  -1  -1   1       39.71       36.51      1.34 o
   1  -1   1      384.81      391.29      8.41 o
   2  -1   1       30.11       24.07      0.51 o
   3  -1   1        5.01        7.42      0.27 o
   4  -1   1       30.67       26.07      0.62 o
   5  -1   1        3.37        4.00      0.29 o
   6  -1   1        2.10        2.04      0.43 o
   7  -1   1        0.00       -0.22      0.29 o
   8  -1   1        0.88        0.73      0.58 o
  -8   0   1        0.68       -0.40      0.54 o
  -7   0   1        0.15        0.23      0.43 o
  -6   0   1       43.84       47.32      1.44 o
  -5   0   1       50.91       64.33      1.49 o
  -4   0   1      153.37      166.04      3.70 o
  -3   0   1        1.11        4.73      0.24 o
  -2   0   1     3906.56     3646.39     78.28 o
  -1   0   1       89.71      104.44      3.22 o
   0   0   1      708.82      672.99     16.26 o
   1   0   1       20.12       20.18      0.41 o
   2   0   1      591.77      607.96     10.59 o
   3   0   1        1.53        0.70      0.17 o
   4   0   1        0.05       -0.14      0.14 o
   5   0   1        0.82        0.31      0.20 o
   6   0   1        0.14        0.00      0.21 o
   7   0   1        0.20       -0.75      0.99 o
  -8   1   1        0.03        0.16      0.51 o
  -7   1   1        2.37        4.47      0.65 o
  -6   1   1        1.59        1.76      0.28 o
  -5   1   1        3.45        1.46      0.23 o
  -4   1   1       27.35       28.89      0.68 o
  -3   1   1      271.81      252.27      4.42 o
  -2   1   1        1.26        1.09      0.16 o
  -1   1   1     2888.10     2388.61     51.77 o
   0   1   1      410.06      335.31      6.29 o
   1   1   1    20577.71    15433.95    342.95 o
   2   1   1      226.35      221.29      4.22 o
   3   1   1     1194.10     1105.13     19.27 o
   4   1   1       31.04       25.52      0.63 o
   5   1   1       25.36       22.27      0.75 o
   6   1   1        1.76        2.07      0.42 o
   7   1   1        0.13       -0.29      0.53 o
  -9   2   1        3.17        4.52      1.15 o
  -8   2   1       41.69       56.91      2.12 o
  -7   2   1        2.09        1.21      0.34 o
  -6   2   1       13.99       12.12      0.51 o
  -5   2   1        7.17        6.61      0.32 o
  -4   2   1      105.13      108.25      2.07 o
  -3   2   1        2.30        0.82      0.14 o
  -2   2   1        0.06        0.20      0.29 o
  -1   2   1      452.05      407.12      9.35 o
   0   2   1      919.81      783.29     16.97 o
   1   2   1        0.28        0.34      0.18 o
   2   2   1      690.87      641.01     13.06 o
   3   2   1       69.77       60.03      1.28 o
   4   2   1       27.84       20.82      0.73 o
   5   2   1        2.49        1.46      0.37 o
   6   2   1       18.31       19.66      1.74 o
   7   2   1        0.07       -0.25      0.77 o
  -9   3   1        7.04       11.70      2.50 o
  -8   3   1        7.44        7.89      0.87 o
  -7   3   1       17.01       11.19      0.64 o
  -6   3   1        1.93        1.81      0.28 o
  -5   3   1       17.27       14.94      0.44 o
  -4   3   1       42.24       40.11      0.89 o
  -3   3   1       12.16       17.70      0.47 o
  -2   3   1      321.27      312.71     15.76 o
  -1   3   1      180.91      194.90      5.46 o
   0   3   1       12.80       13.01      0.47 o
   1   3   1      128.88      102.53      2.63 o
   2   3   1        1.11        1.68      0.56 o
   3   3   1        9.89        8.69      0.44 o
   4   3   1        9.91       11.93      0.67 o
   5   3   1        0.23       -0.36      0.43 o
   6   3   1        1.08       -0.07      0.50 o
  -9   4   1        7.30        9.25      0.88 o
  -8   4   1        2.75        2.55      0.61 o
  -7   4   1       92.74       97.81      5.18 o
  -6   4   1        0.58        0.16      0.28 o
  -5   4   1       79.00       88.42      2.17 o
  -4   4   1        0.60        0.74      0.15 o
  -3   4   1      129.48      133.29      3.49 o
  -2   4   1       13.01       14.52      0.64 o
  -1   4   1       92.14       96.89      2.59 o
   0   4   1       50.90       46.73      1.31 o
   1   4   1        2.31        3.59      0.31 o
   2   4   1        0.04        0.07      0.25 o
   3   4   1        5.34        5.01      0.73 o
   4   4   1        0.08       -0.16      0.38 o
   5   4   1        0.29       -0.13      0.86 o
  -9   5   1        1.31        1.07      0.48 o
  -8   5   1        6.37        5.11      0.75 o
  -7   5   1        0.03       -0.34      0.34 o
  -6   5   1       46.79       41.26      1.17 o
  -5   5   1        0.00        0.08      0.27 o
  -4   5   1       61.44       70.13      1.96 o
  -3   5   1        2.93        2.62      0.29 o
  -2   5   1      565.63      492.13     13.72 o
  -1   5   1        0.01       -0.06      0.22 o
   0   5   1      139.03      123.13      3.18 o
   1   5   1       14.93       14.88      0.67 o
   2   5   1        3.88        3.63      0.59 o
   3   5   1        0.30       -0.32      0.42 o
   4   5   1        0.06       -0.55      0.55 o
  -9   6   1        0.44       -0.02      0.57 o
  -8   6   1        9.08        8.71      0.80 o
  -7   6   1       22.01       21.00      0.97 o
  -6   6   1        1.06        1.92      0.64 o
  -5   6   1       25.91       23.24      1.04 o
  -4   6   1        6.12        6.13      0.45 o
  -3   6   1        8.10        6.49      0.41 o
  -2   6   1        0.04        0.04      0.36 o
  -1   6   1        0.64        0.88      0.35 o
   0   6   1        6.55        5.71      0.83 o
   1   6   1        3.08        2.60      0.38 o
   2   6   1        0.01        0.14      0.36 o
   3   6   1        1.56        1.89      0.49 o
   4   6   1        0.23       -0.42      0.64 o
  -9   7   1        0.08       -0.44      1.20 o
  -8   7   1        0.07       -0.28      0.43 o
  -7   7   1        3.88        3.47      0.61 o
  -6   7   1       32.59       31.79      1.38 o
  -5   7   1       33.87       30.23      1.51 o
  -4   7   1        0.83        0.33      0.34 o
  -3   7   1        1.94        1.57      0.52 o
  -2   7   1        2.29        2.01      0.42 o
  -1   7   1       18.16       19.21      1.01 o
   0   7   1        0.01       -0.22      0.54 o
   1   7   1        9.35        8.15      0.90 o
   2   7   1        0.09       -0.19      0.61 o
   3   7   1        1.88        1.52      1.13 o
  -8   8   1        0.40        0.11      0.47 o
  -7   8   1        9.71        9.09      0.88 o
  -6   8   1        3.66        3.28      0.52 o
  -5   8   1        5.67        4.56      0.63 o
  -4   8   1       19.30       19.07      1.07 o
  -3   8   1        0.61        0.43      0.37 o
  -2   8   1        0.13       -0.32      0.32 o
  -1   8   1        0.02       -0.49      0.63 o
   0   8   1        4.63        4.69      0.75 o
   1   8   1        0.49       -0.05      1.41 o
  -7   9   1        0.59       -0.50      0.50 o
  -6   9   1        4.14        4.29      0.71 o
  -5   9   1       39.16       39.23      2.21 o
  -4   9   1        3.20        4.52      0.66 o
  -3   9   1        9.59        8.07      0.79 o
  -2   9   1        0.35        0.41      0.47 o
  -1   9   1        1.19        0.72      0.51 o
   0   9   1        0.30        0.18      0.53 o
  -6  10   1        0.27        0.22      0.51 o
  -5  10   1        0.00        0.00      0.49 o
  -4  10   1        4.91        6.66      0.79 o
  -3  10   1        0.55        1.30      0.54 o
  -2  10   1        0.00       -0.31      0.48 o
   2 -11   2        1.70        1.31      0.61 o
   3 -11   2        0.06        0.05      0.49 o
   4 -11   2        0.24       -0.21      0.44 o
   5 -11   2        0.37       -0.59      0.59 o
   6 -11   2        0.82        0.12      0.51 o
   0 -10   2        7.58        7.87      2.98 o
   1 -10   2        0.51        0.83      1.44 o
   2 -10   2        1.44        0.69      0.91 o
   3 -10   2        0.01       -0.14      0.43 o
   4 -10   2        0.25        0.10      0.41 o
   5 -10   2        6.61        7.13      1.12 o
   6 -10   2        2.66        2.13      0.61 o
   7 -10   2        1.14        0.99      0.44 o
  -2  -9   2        4.53        3.92      1.19 o
  -1  -9   2        0.62        0.93      2.74 o
   0  -9   2       55.88       51.13      2.25 o
   1  -9   2        0.03        0.27      1.19 o
   2  -9   2       88.40       80.03      3.07 o
   3  -9   2        5.33        2.31      0.60 o
   4  -9   2        7.95        5.80      0.55 o
   5  -9   2        4.69        5.48      0.87 o
   6  -9   2       18.40       16.00      1.00 o
   7  -9   2       14.45       15.37      0.99 o
   8  -9   2        0.00       -0.11      0.44 o
  -3  -8   2        2.15        3.30      1.16 o
  -2  -8   2        3.77        4.48      1.52 o
  -1  -8   2        0.04        0.23      0.98 o
   0  -8   2        0.57        0.45      0.92 o
   1  -8   2       12.75       11.81      0.90 o
   2  -8   2        5.21        5.25      1.11 o
   3  -8   2        0.54       -0.50      0.50 o
   4  -8   2       13.11       13.39      1.10 o
   5  -8   2       96.32       87.56      2.61 o
   6  -8   2       11.89       16.41      0.87 o
   7  -8   2       40.40       37.66      1.41 o
   8  -8   2        2.20        0.59      0.56 o
  -4  -7   2        4.03        3.61      1.61 o
  -3  -7   2        0.23        0.23      0.86 o
  -2  -7   2        5.91        6.09      0.71 o
  -1  -7   2        1.80        1.08      0.43 o
   0  -7   2        0.55        0.36      0.36 o
   1  -7   2        0.29        0.02      0.26 o
   2  -7   2       80.02       78.48      3.52 o
   3  -7   2        6.93        5.32      0.50 o
   4  -7   2        0.72        0.29      0.27 o
   5  -7   2        0.23       -0.26      0.26 o
   6  -7   2        6.62        5.28      0.53 o
   7  -7   2        0.84        0.57      0.40 o
   8  -7   2        0.10       -0.49      0.49 o
  -5  -6   2        0.70        0.57      0.82 o
  -4  -6   2        0.08       -0.93      1.70 o
  -3  -6   2        0.21        0.68      1.37 o
  -2  -6   2       19.58       20.04      1.09 o
  -1  -6   2        1.62        1.50      0.35 o
   0  -6   2        0.76        1.11      0.34 o
   1  -6   2        2.59        2.91      0.34 o
   2  -6   2      117.97      127.05      3.98 o
   3  -6   2       20.03       21.92      1.21 o
   4  -6   2       52.00       50.98      1.57 o
   5  -6   2        4.15        5.06      0.40 o
   6  -6   2        9.71        7.83      0.62 o
   7  -6   2        1.39        0.06      0.45 o
   8  -6   2        9.77       11.45      0.83 o
  -6  -5   2        0.20        0.32      0.80 o
  -5  -5   2        0.86        0.10      0.94 o
  -4  -5   2        2.14        1.90      0.54 o
  -3  -5   2       66.14       50.04      2.05 o
  -2  -5   2       23.34       26.65      1.22 o
  -1  -5   2      351.94      336.11     13.68 o
   0  -5   2        7.09        8.52      0.48 o
   1  -5   2       35.96       38.97      1.23 o
   2  -5   2       48.18       56.54      2.42 o
   3  -5   2      664.19      673.53     15.59 o
   4  -5   2        8.32        8.61      0.37 o
   5  -5   2        5.80        5.07      0.36 o
   6  -5   2        0.21        0.05      0.29 o
   7  -5   2        1.24        0.89      0.40 o
   8  -5   2        1.46        1.46      0.36 o
  -6  -4   2        0.71        0.81      0.95 o
  -5  -4   2        0.40        0.47      0.86 o
  -4  -4   2        2.13        1.92      0.45 o
  -3  -4   2       12.01       11.13      0.55 o
  -2  -4   2      258.57      267.37      7.89 o
  -1  -4   2        1.89        1.04      0.24 o
   0  -4   2        2.80        2.10      0.24 o
   1  -4   2       50.35       58.92      1.84 o
   2  -4   2       73.78       80.69      6.20 o
   3  -4   2       31.54       33.85      1.07 o
   4  -4   2      433.68      479.72      9.54 o
   5  -4   2       46.00       49.78      1.18 o
   6  -4   2        0.58        0.32      0.24 o
   7  -4   2        2.29        1.47      0.33 o
   8  -4   2        0.03       -0.33      0.33 o
  -7  -3   2        1.15        0.80      1.23 o
  -6  -3   2        0.81        0.92      0.95 o
  -5  -3   2        3.56        4.30      0.61 o
  -4  -3   2        0.34        0.46      0.20 o
  -3  -3   2        2.61        2.58      0.22 o
  -2  -3   2        3.06        3.28      0.27 o
  -1  -3   2      446.60      500.97     21.13 o
   0  -3   2      692.32      780.76     50.07 o
   1  -3   2      292.95      327.78      9.15 o
   2  -3   2       37.36       44.72      1.16 o
   3  -3   2      368.45      387.16     10.55 o
   4  -3   2       34.48       30.50      0.68 o
   5  -3   2       35.45       34.02      0.89 o
   6  -3   2        0.03        0.06      0.22 o
   7  -3   2        2.15        0.98      0.35 o
   8  -3   2        0.19       -0.37      0.37 o
  -7  -2   2        0.33        0.89      0.50 o
  -6  -2   2        0.49        1.14      0.54 o
  -5  -2   2        0.64        0.20      0.33 o
  -4  -2   2        2.36        0.84      0.20 o
  -3  -2   2        6.73        5.87      0.29 o
  -2  -2   2       58.01       67.58      2.48 o
  -1  -2   2      393.94      455.36     13.21 o
   0  -2   2      249.32      293.13      7.00 o
   1  -2   2       79.18       74.99      1.74 o
   2  -2   2      294.05      296.98      7.37 o
   3  -2   2      164.41      172.16      3.24 o
   4  -2   2       67.77       58.21      1.25 o
   5  -2   2       43.53       42.20      0.98 o
   6  -2   2        2.65        2.47      0.31 o
   7  -2   2        5.69        7.60      0.88 o
   8  -2   2        0.10       -0.37      0.37 o
  -8  -1   2        2.26        2.42      0.67 o
  -7  -1   2        1.57        1.82      0.48 o
  -6  -1   2       52.91       59.24      2.08 o
  -5  -1   2        0.15       -0.08      0.24 o
  -4  -1   2      433.14      454.72     11.07 o
  -3  -1   2        1.98        3.12      0.25 o
  -2  -1   2      116.29      115.55      3.03 o
  -1  -1   2        0.39        0.81      0.30 o
   0  -1   2      443.18      558.31     22.83 o
   1  -1   2      219.98      237.40      4.18 o
   2  -1   2       12.25        9.66      0.29 o
   3  -1   2      202.68      176.75      3.18 o
   4  -1   2       75.75       71.20      1.40 o
   5  -1   2        0.02       -0.13      0.18 o
   6  -1   2        8.67        9.04      0.52 o
   7  -1   2        0.01       -0.23      0.32 o
  -8   0   2        0.01       -0.34      0.45 o
  -7   0   2        0.03        0.04      0.42 o
  -6   0   2        3.02        2.57      0.35 o
  -5   0   2       64.17       63.37      1.74 o
  -4   0   2       52.21       56.74      1.37 o
  -3   0   2       41.99       36.82      0.85 o
  -2   0   2       13.86       16.10      0.52 o
  -1   0   2     2401.97     2564.78     96.71 o
   0   0   2       42.32       44.92      1.18 o
   1   0   2     1882.03     1677.46     29.11 o
   2   0   2       34.13       32.05      0.68 o
   3   0   2       75.47       53.38      1.07 o
   4   0   2        0.13        0.43      0.18 o
   5   0   2        0.54        0.16      0.22 o
   6   0   2        0.06       -0.39      0.39 o
   7   0   2        0.10       -0.17      0.34 o
  -8   1   2        0.05       -0.09      0.49 o
  -7   1   2        1.20        0.99      0.62 o
  -6   1   2        1.38        1.64      0.37 o
  -5   1   2      104.41      113.14      2.45 o
  -4   1   2      353.51      402.84      7.55 o
  -3   1   2       17.25       20.25      0.55 o
  -2   1   2       17.26       18.22      0.48 o
  -1   1   2     2582.78     2195.76     47.52 o
   0   1   2       28.82       26.08      1.52 o
   1   1   2       60.93       46.00      0.96 o
   2   1   2       11.72       10.72      0.40 o
   3   1   2       50.80       55.41      1.22 o
   4   1   2        1.22        0.63      0.20 o
   5   1   2        0.00       -0.31      0.31 o
   6   1   2        0.73        0.14      0.35 o
   7   1   2        0.10       -0.16      0.52 o
  -9   2   2        0.15        0.51      0.57 o
  -8   2   2       14.40       20.79      1.30 o
  -7   2   2        0.33        0.36      0.36 o
  -6   2   2        3.09        3.69      0.30 o
  -5   2   2        2.36        2.30      0.21 o
  -4   2   2        2.38        0.96      0.17 o
  -3   2   2       26.64       26.43      0.68 o
  -2   2   2      263.51      248.42      5.55 o
  -1   2   2       32.70       26.54      0.66 o
   0   2   2      323.17      286.07      5.85 o
   1   2   2       40.55       26.42      0.69 o
   2   2   2     1828.18     1670.13     36.14 o
   3   2   2       23.24       29.28      0.82 o
   4   2   2      175.52      176.90      4.22 o
   5   2   2        3.40        3.93      0.50 o
   6   2   2        4.53        3.00      0.83 o
  -9   3   2       16.83       19.51      1.80 o
  -8   3   2        9.59       12.79      0.98 o
  -7   3   2      203.49      222.07      7.07 o
  -6   3   2        0.04        0.20      0.23 o
  -5   3   2       31.35       29.97      0.86 o
  -4   3   2        9.57       12.50      0.45 o
  -3   3   2      228.64      221.01      5.22 o
  -2   3   2        9.11        5.47      0.24 o
  -1   3   2        3.41        3.01      0.20 o
   0   3   2       50.03       39.19      0.99 o
   1   3   2      143.96      142.69      3.26 o
   2   3   2        0.61        0.09      0.21 o
   3   3   2      104.50      104.46      2.27 o
   4   3   2        4.77        4.88      0.51 o
   5   3   2        0.07       -0.40      0.56 o
  -9   4   2        0.10        0.58      1.40 o
  -8   4   2       32.92       34.88      1.89 o
  -7   4   2        6.24        6.47      0.73 o
  -6   4   2       63.33       56.94      2.00 o
  -5   4   2        0.62        0.61      0.24 o
  -4   4   2       51.43       48.67      1.92 o
  -3   4   2        5.60        7.06      0.35 o
  -2   4   2        0.00       -0.11      0.17 o
  -1   4   2       89.67       79.52      2.11 o
   0   4   2       48.08       47.21      1.37 o
   1   4   2        2.39        3.33      0.35 o
   2   4   2        8.86        9.25      0.65 o
   3   4   2        0.33       -0.29      0.78 o
   4   4   2        1.85        1.03      0.62 o
   5   4   2        0.75        0.67      0.58 o
  -9   5   2        0.00       -0.39      0.39 o
  -8   5   2        8.46       10.70      0.76 o
  -7   5   2       15.29       18.54      1.36 o
  -6   5   2       85.60       96.22      3.51 o
  -5   5   2        0.24        1.19      0.38 o
  -4   5   2      142.16      132.75      4.77 o
  -3   5   2        0.23        0.10      0.24 o
  -2   5   2        5.64        7.62      0.44 o
  -1   5   2        3.78        3.52      0.33 o
   0   5   2       12.42       10.16      0.56 o
   1   5   2        0.67        0.82      0.31 o
   2   5   2        0.42        0.20      0.35 o
   3   5   2        0.46       -0.07      0.73 o
   4   5   2        0.52        0.45      0.52 o
  -9   6   2        1.07        1.92      0.93 o
  -8   6   2        3.74        4.33      0.68 o
  -7   6   2        4.79        4.78      0.66 o
  -6   6   2        0.06       -0.35      0.47 o
  -5   6   2       50.48       47.70      1.77 o
  -4   6   2        0.00        0.07      0.26 o
  -3   6   2        2.22        2.20      0.32 o
  -2   6   2        1.36        2.66      0.44 o
  -1   6   2      128.97      122.48      3.21 o
   0   6   2        0.03       -0.31      0.31 o
   1   6   2       33.14       36.10      1.73 o
   2   6   2        1.69        1.63      0.50 o
   3   6   2        1.87        1.35      1.21 o
  -8   7   2        1.42        2.10      0.51 o
  -7   7   2       11.97       12.41      1.12 o
  -6   7   2       16.20       15.33      0.95 o
  -5   7   2        0.82        1.20      0.37 o
  -4   7   2       19.94       21.64      0.91 o
  -3   7   2        0.14        0.18      0.28 o
  -2   7   2        2.26        1.61      0.89 o
  -1   7   2        0.09       -0.12      0.29 o
   0   7   2        4.97        5.48      0.81 o
   1   7   2        0.01       -0.18      0.73 o
   2   7   2        0.02        0.01      0.48 o
  -8   8   2        0.61        0.24      0.54 o
  -7   8   2        0.01       -0.39      0.39 o
  -6   8   2        3.85        4.70      0.56 o
  -5   8   2       14.72       15.86      0.88 o
  -4   8   2       11.56       11.54      0.88 o
  -3   8   2        0.68        0.99      0.46 o
  -2   8   2        0.09        0.45      0.43 o
  -1   8   2        0.09        0.05      0.45 o
   0   8   2        1.02        0.54      1.07 o
   1   8   2        0.24       -0.20      0.52 o
  -7   9   2        0.04       -0.13      0.41 o
  -6   9   2        4.19        4.37      0.58 o
  -5   9   2        0.77        1.38      0.56 o
  -4   9   2        1.61        2.06      0.59 o
  -3   9   2        4.63        5.30      0.72 o
  -2   9   2        0.13       -0.21      0.47 o
  -1   9   2        0.03       -0.46      0.48 o
  -5  10   2        2.11        2.17      0.83 o
  -4  10   2        8.52        8.12      0.89 o
   1 -11   3       14.85       15.53      2.91 o
   2 -11   3       10.23        9.03      1.43 o
   3 -11   3        0.00        0.44      0.53 o
   4 -11   3        0.01       -0.08      0.49 o
   5 -11   3        1.32        0.97      0.58 o
   6 -11   3        0.22       -0.35      0.37 o
  -1 -10   3        3.72        8.33      2.69 o
   0 -10   3       97.07      100.02      9.69 o
   1 -10   3        1.18        2.25      1.38 o
   2 -10   3       50.91       51.31      2.42 o
   3 -10   3       11.11        9.62      0.79 o
   4 -10   3        0.19       -0.23      0.38 o
   5 -10   3        0.35        0.08      0.39 o
   6 -10   3        0.50        0.59      0.39 o
   7 -10   3        0.13       -0.02      0.40 o
  -2  -9   3        3.72        5.21      1.53 o
  -1  -9   3       15.60       15.81      3.11 o
   0  -9   3        7.97        6.85      1.11 o
   1  -9   3       81.77       78.39      3.06 o
   2  -9   3       39.06       41.84      2.84 o
   3  -9   3       13.20       12.91      0.91 o
   4  -9   3        3.25        3.09      0.55 o
   5  -9   3        2.47        2.43      0.45 o
   6  -9   3        8.70        7.96      0.61 o
   7  -9   3        3.79        3.39      0.60 o
   8  -9   3        0.45       -0.51      0.51 o
  -3  -8   3        0.08        0.22      2.29 o
  -2  -8   3        1.51        1.72      2.43 o
  -1  -8   3       11.00        7.74      1.08 o
   0  -8   3        0.03       -0.27      0.95 o
   1  -8   3      117.31      107.64      3.22 o
   2  -8   3        0.33       -0.79      1.01 o
   3  -8   3      150.00      147.22      4.26 o
   4  -8   3       47.31       47.10      1.57 o
   5  -8   3       38.78       39.64      1.28 o
   6  -8   3        1.00        1.42      0.40 o
   7  -8   3        4.43        2.17      0.50 o
   8  -8   3        5.40        5.02      0.69 o
  -4  -7   3        0.34        0.74      2.52 o
  -3  -7   3        1.72        1.48      1.26 o
  -2  -7   3       15.61       16.89      1.49 o
  -1  -7   3       46.77       46.47      2.39 o
   0  -7   3        0.95        0.63      0.30 o
   1  -7   3        7.54        7.28      0.55 o
   2  -7   3       12.88       14.90      0.74 o
   3  -7   3        0.06        0.12      0.27 o
   4  -7   3        3.03        1.88      0.31 o
   5  -7   3        3.37        3.39      0.44 o
   6  -7   3       52.27       51.25      1.51 o
   7  -7   3        7.12        7.30      0.70 o
   8  -7   3       25.12       25.67      2.39 o
  -5  -6   3        1.01        0.59      3.02 o
  -4  -6   3        1.05        0.56      1.69 o
  -3  -6   3       35.28       39.27      2.54 o
  -2  -6   3        1.46        1.50      0.39 o
  -1  -6   3       32.05       36.79      1.44 o
   0  -6   3        6.63        6.28      0.47 o
   1  -6   3        0.48        1.09      0.26 o
   2  -6   3       10.12       12.10      0.65 o
   3  -6   3       94.36       95.01      4.07 o
   4  -6   3        8.75       10.60      0.62 o
   5  -6   3        7.35        6.24      0.44 o
   6  -6   3        0.08       -0.09      0.39 o
   7  -6   3        5.44        5.34      0.63 o
   8  -6   3        0.01       -0.46      0.48 o
  -6  -5   3        0.05       -0.32      1.81 o
  -5  -5   3        4.13        2.40      1.57 o
  -4  -5   3        3.98        4.95      1.11 o
  -3  -5   3        3.91        2.08      0.74 o
  -2  -5   3        2.10        1.88      0.38 o
  -1  -5   3       66.10       79.98      3.66 o
   0  -5   3        1.50        0.58      0.22 o
   1  -5   3        1.39        1.17      0.38 o
   2  -5   3        0.04        0.61      0.17 o
   3  -5   3      110.15      113.70      3.61 o
   4  -5   3        3.13        4.28      0.28 o
   5  -5   3       22.19       23.13      0.78 o
   6  -5   3        0.91        0.26      0.34 o
   7  -5   3        1.88        0.80      0.41 o
   8  -5   3        1.36        0.98      0.53 o
  -6  -4   3        0.23        0.10      1.10 o
  -5  -4   3        2.00        2.49      0.84 o
  -4  -4   3        3.48        3.33      0.48 o
  -3  -4   3       18.48       13.99      0.95 o
  -2  -4   3      387.53      383.53      9.54 o
  -1  -4   3      209.40      239.36      7.46 o
   0  -4   3     2122.09     2780.25     93.03 o
   1  -4   3       21.72       25.73      0.79 o
   2  -4   3      198.25      227.33      5.56 o
   3  -4   3        1.98        1.75      0.24 o
   4  -4   3      339.15      334.28      7.99 o
   5  -4   3        9.18       12.44      0.48 o
   6  -4   3        8.14        7.78      0.44 o
   7  -4   3        0.11       -0.06      0.27 o
   8  -4   3        0.16       -0.15      0.37 o
  -7  -3   3        0.64        0.38      0.78 o
  -6  -3   3        2.79        3.93      1.12 o
  -5  -3   3        9.57       10.80      0.88 o
  -4  -3   3        0.05        0.98      0.29 o
  -3  -3   3        0.13        0.04      0.16 o
  -2  -3   3       82.93       85.74      2.67 o
  -1  -3   3     1030.75     1161.87     39.57 o
   0  -3   3       12.94       12.14      0.74 o
   1  -3   3       11.73        8.13      0.34 o
   2  -3   3      160.50      180.66      4.68 o
   3  -3   3        1.84        4.60      0.25 o
   4  -3   3       44.23       48.24      1.21 o
   5  -3   3       66.67       79.44      2.01 o
   6  -3   3        9.69       11.55      0.57 o
   7  -3   3        0.01       -0.29      0.29 o
   8  -3   3        0.53       -0.13      0.40 o
  -7  -2   3        0.66        1.01      0.81 o
  -6  -2   3       14.31       18.03      0.96 o
  -5  -2   3        0.57        0.19      0.32 o
  -4  -2   3       41.98       48.09      1.63 o
  -3  -2   3       35.70       33.22      1.12 o
  -2  -2   3        7.84        9.47      0.44 o
  -1  -2   3       23.50       33.89      0.98 o
   0  -2   3     1052.22     1293.73     33.29 o
   1  -2   3      803.13      916.87     32.24 o
   2  -2   3      116.15      107.92      2.22 o
   3  -2   3        0.28        0.39      0.12 o
   4  -2   3       46.46       43.01      0.93 o
   5  -2   3        0.83        2.11      0.32 o
   6  -2   3       12.03       11.21      0.56 o
   7  -2   3        0.52        0.46      0.42 o
  -8  -1   3        0.62        1.26      0.87 o
  -7  -1   3        0.00       -0.28      1.00 o
  -6  -1   3        6.73        7.06      0.62 o
  -5  -1   3       19.47       18.19      0.90 o
  -4  -1   3       12.45       12.16      0.58 o
  -3  -1   3        0.08       -0.06      0.13 o
  -2  -1   3       28.20       26.99      0.81 o
  -1  -1   3       55.98       61.64      2.55 o
   0  -1   3      444.12      551.17     13.36 o
   1  -1   3      110.57      110.28      2.00 o
   2  -1   3      107.71      112.10      2.05 o
   3  -1   3       52.59       49.87      1.02 o
   4  -1   3       26.29       24.34      0.63 o
   5  -1   3        9.44        7.91      0.42 o
   6  -1   3        7.28        6.97      0.67 o
   7  -1   3        1.27        0.54      0.37 o
  -8   0   3        0.00       -0.40      0.50 o
  -7   0   3        2.19        2.43      0.83 o
  -6   0   3        5.55        5.34      0.61 o
  -5   0   3      100.66      114.82      2.65 o
  -4   0   3        2.65        2.05      0.22 o
  -3   0   3     1096.95     1079.74     22.64 o
  -2   0   3       12.18        5.76      0.24 o
  -1   0   3      580.93      658.86     18.55 o
   0   0   3        1.56        3.07      0.20 o
   1   0   3      168.56      157.47      2.85 o
   2   0   3       54.37       45.44      0.93 o
   3   0   3        0.29        0.27      0.18 o
   4   0   3       22.79       19.50      0.57 o
   5   0   3        9.82        9.47      0.48 o
   6   0   3        0.00       -0.28      0.28 o
   7   0   3        1.27        1.28      0.45 o
  -8   1   3        0.23       -0.15      0.47 o
  -7   1   3        0.68        2.34      0.72 o
  -6   1   3        0.19        0.22      0.24 o
  -5   1   3       45.18       39.62      0.91 o
  -4   1   3      204.98      244.54      6.00 o
  -3   1   3       59.71       75.33      1.69 o
  -2   1   3      384.76      389.89     10.02 o
  -1   1   3       68.42       52.89      1.18 o
   0   1   3      419.72      467.76      9.25 o
   1   1   3       15.01       22.41      0.55 o
   2   1   3      559.97      517.38      9.31 o
   3   1   3        0.18        0.35      0.19 o
   4   1   3       29.92       25.39      0.94 o
   5   1   3        0.50       -0.08      0.49 o
   6   1   3        0.06       -0.21      0.38 o
  -9   2   3        0.34        0.63      0.84 o
  -8   2   3        2.13        0.81      0.56 o
  -7   2   3        0.14        0.23      0.34 o
  -6   2   3        0.92        0.86      0.22 o
  -5   2   3        0.98        2.69      0.29 o
  -4   2   3      142.38      163.43      3.57 o
  -3   2   3      539.28      549.06     12.37 o
  -2   2   3       12.87       12.81      0.39 o
  -1   2   3       25.01       24.08      0.62 o
   0   2   3      131.96      111.64      2.19 o
   1   2   3       48.25       39.52      1.48 o
   2   2   3        4.74        2.77      0.28 o
   3   2   3       22.96       19.99      0.68 o
   4   2   3        1.44        1.55      0.35 o
   5   2   3        0.02       -0.37      0.46 o
   6   2   3        0.03       -0.42      0.48 o
  -9   3   3        0.98        0.66      0.59 o
  -8   3   3        1.09        1.02      0.43 o
  -7   3   3       47.31       49.40      1.51 o
  -6   3   3        0.57        0.73      0.26 o
  -5   3   3        3.21        2.58      0.44 o
  -4   3   3        1.89        1.40      0.22 o
  -3   3   3        5.35        2.70      0.21 o
  -2   3   3       19.79       26.11      0.68 o
  -1   3   3       56.75       48.98      1.14 o
   0   3   3        3.92        3.34      0.27 o
   1   3   3       36.04       35.41      1.00 o
   2   3   3        0.23       -0.07      0.24 o
   3   3   3      134.90      148.89      3.30 o
   4   3   3        3.72        4.50      0.57 o
   5   3   3       18.00       24.40      1.37 o
  -9   4   3        1.32        0.06      1.17 o
  -8   4   3       38.08       40.27      2.69 o
  -7   4   3       16.82       20.91      0.91 o
  -6   4   3      501.98      500.97     14.13 o
  -5   4   3       13.10       11.18      0.59 o
  -4   4   3       48.79       46.61      1.41 o
  -3   4   3        0.02       -0.01      0.14 o
  -2   4   3       47.06       47.89      1.22 o
  -1   4   3        3.13        1.72      0.27 o
   0   4   3        0.61        0.66      0.25 o
   1   4   3        5.73        6.27      0.49 o
   2   4   3       20.18       23.54      1.01 o
   3   4   3        0.00       -0.35      0.36 o
   4   4   3       12.73       16.92      1.50 o
  -9   5   3        0.17       -0.10      0.51 o
  -8   5   3        0.45        0.57      0.36 o
  -7   5   3       79.66       87.72      4.46 o
  -6   5   3        0.20       -0.25      0.76 o
  -5   5   3      121.09      117.56      3.22 o
  -4   5   3        6.18        6.48      0.49 o
  -3   5   3       33.36       37.32      1.19 o
  -2   5   3        0.60        0.46      0.25 o
  -1   5   3       14.33       13.84      0.67 o
   0   5   3        3.44        3.31      0.41 o
   1   5   3       10.41       12.03      0.96 o
   2   5   3        1.19        1.30      0.67 o
   3   5   3        0.35       -0.64      0.67 o
  -8   6   3        0.00       -0.15      0.41 o
  -7   6   3        6.73        7.65      0.90 o
  -6   6   3       30.38       34.70      1.91 o
  -5   6   3       25.25       28.85      1.13 o
  -4   6   3        0.22       -0.36      0.36 o
  -3   6   3       64.03       58.95      1.75 o
  -2   6   3        0.75        2.35      0.37 o
  -1   6   3        1.35        1.92      0.38 o
   0   6   3        0.17       -0.19      0.32 o
   1   6   3        0.13       -0.13      0.39 o
   2   6   3        0.07       -0.19      0.88 o
  -8   7   3        1.32        1.38      0.56 o
  -7   7   3        3.29        3.80      0.64 o
  -6   7   3        2.21        2.45      0.48 o
  -5   7   3        0.19        0.18      0.36 o
  -4   7   3       19.20       19.52      1.16 o
  -3   7   3        0.00       -0.35      0.35 o
  -2   7   3        0.82        0.89      0.36 o
  -1   7   3        1.12        0.56      0.56 o
   0   7   3       14.58       16.84      0.96 o
   1   7   3        0.04       -0.09      0.47 o
  -7   8   3        1.22        1.71      0.48 o
  -6   8   3        4.82        6.44      0.61 o
  -5   8   3        4.55        5.23      0.73 o
  -4   8   3        0.15       -0.18      0.36 o
  -3   8   3        5.94        6.72      0.61 o
  -2   8   3        0.39       -0.17      0.36 o
  -1   8   3        0.25       -0.09      0.40 o
   0   8   3        0.02       -0.16      0.66 o
  -6   9   3        0.02       -0.34      0.50 o
  -5   9   3        0.62        0.24      0.43 o
  -4   9   3        2.33        2.36      0.53 o
  -3   9   3        1.67        1.98      0.63 o
  -2   9   3        0.14        0.01      0.54 o
   1 -11   4        0.94        1.48      1.01 o
   2 -11   4        0.75        0.17      0.54 o
   3 -11   4        0.52        0.89      0.49 o
   4 -11   4        0.86        0.27      0.45 o
   5 -11   4        0.01       -0.37      0.37 o
   6 -11   4        2.87        3.67      0.55 o
  -1 -10   4        0.28        6.56      2.39 o
   0 -10   4        5.89        6.87      3.40 o
   1 -10   4        1.31        1.72      0.62 o
   2 -10   4       51.01       54.60      3.03 o
   3 -10   4       30.44       32.42      1.78 o
   4 -10   4        0.17        0.17      0.32 o
   5 -10   4        0.75        0.63      0.36 o
   6 -10   4        1.69        1.20      0.43 o
   7 -10   4        0.14       -0.41      0.41 o
  -2  -9   4       10.49        8.65      1.54 o
  -1  -9   4       34.01       44.39      5.20 o
   0  -9   4       24.88       32.61      4.05 o
   1  -9   4      447.83      463.02     14.90 o
   2  -9   4        2.54        4.25      0.88 o
   3  -9   4      209.74      219.17      6.51 o
   4  -9   4       28.60       30.42      1.18 o
   5  -9   4        0.19       -0.06      0.31 o
   6  -9   4        0.04       -0.11      0.33 o
   7  -9   4        0.04       -0.12      0.54 o
  -3  -8   4        1.48        2.98      3.15 o
  -2  -8   4        1.05        5.52      2.36 o
  -1  -8   4       14.53       13.50      3.49 o
   0  -8   4       56.68       57.22      2.25 o
   1  -8   4       27.19       30.14      1.25 o
   2  -8   4      398.58      407.58     11.04 o
   3  -8   4      183.83      184.86      4.75 o
   4  -8   4       11.48       11.93      0.98 o
   5  -8   4       22.63       24.13      1.09 o
   6  -8   4       14.07       12.85      0.82 o
   7  -8   4        6.67        7.04      0.82 o
   8  -8   4        4.60        2.79      0.66 o
  -4  -7   4        0.15        1.55      2.50 o
  -3  -7   4        1.72        2.32      2.71 o
  -2  -7   4        0.92        1.40      1.22 o
  -1  -7   4        3.34        2.81      0.45 o
   0  -7   4       16.74       17.08      0.81 o
   1  -7   4       11.65       12.42      0.69 o
   2  -7   4      123.98      139.98      4.16 o
   3  -7   4       23.87       22.38      0.88 o
   4  -7   4       92.77      100.09      3.76 o
   5  -7   4       50.25       50.42      1.49 o
   6  -7   4       33.45       37.61      1.40 o
   7  -7   4        0.87        0.59      0.52 o
   8  -7   4        0.04       -0.50      0.50 o
  -5  -6   4       12.96       11.59      2.02 o
  -4  -6   4        1.25        1.82      2.00 o
  -3  -6   4        0.31       -0.28      0.68 o
  -2  -6   4        7.65        7.22      0.59 o
  -1  -6   4       69.86       77.63      2.69 o
   0  -6   4      294.61      351.26      9.96 o
   1  -6   4        0.05        0.03      0.18 o
   2  -6   4       18.70       21.23      0.77 o
   3  -6   4        6.21        6.73      0.39 o
   4  -6   4        0.14       -0.05      0.21 o
   5  -6   4        5.11        4.68      0.48 o
   6  -6   4        0.01        0.00      0.39 o
   7  -6   4       13.96       15.25      0.93 o
   8  -6   4        0.77        0.19      0.56 o
  -6  -5   4        4.88        4.46      1.25 o
  -5  -5   4        1.22        0.20      1.76 o
  -4  -5   4        7.37        7.38      1.52 o
  -3  -5   4        6.55        6.51      0.92 o
  -2  -5   4      248.49      292.78     10.09 o
  -1  -5   4        1.06        1.35      0.31 o
   0  -5   4      189.86      230.81      7.78 o
   1  -5   4       33.97       37.81      1.11 o
   2  -5   4        0.01       -0.06      0.15 o
   3  -5   4       25.36       32.63      0.96 o
   4  -5   4       18.41       15.97      0.68 o
   5  -5   4       11.17       13.60      0.72 o
   6  -5   4        2.09        2.08      0.47 o
   7  -5   4        0.23       -0.38      0.38 o
   8  -5   4        2.01        1.42      0.54 o
  -6  -4   4        3.73        3.46      0.77 o
  -5  -4   4        3.06        2.45      0.81 o
  -4  -4   4       18.10       12.74      0.86 o
  -3  -4   4       22.39       22.63      1.61 o
  -2  -4   4       61.58       60.83      1.72 o
  -1  -4   4        1.70        0.79      0.18 o
   0  -4   4       15.69       21.05      0.79 o
   1  -4   4       55.44       78.71      2.38 o
   2  -4   4        2.03        1.76      0.19 o
   3  -4   4        7.67        8.43      0.38 o
   4  -4   4       26.61       26.47      0.83 o
   5  -4   4        0.03       -0.27      0.27 o
   6  -4   4        4.07        4.47      0.38 o
   7  -4   4        0.20        0.04      0.30 o
   8  -4   4        0.10        0.01      0.37 o
  -7  -3   4        0.00        1.54      2.15 o
  -6  -3   4        3.91        5.79      1.27 o
  -5  -3   4        7.56        7.64      0.84 o
  -4  -3   4        9.70       10.75      0.75 o
  -3  -3   4       11.01       11.84      0.46 o
  -2  -3   4       20.83       25.39      1.00 o
  -1  -3   4      807.43     1065.96     27.45 o
   0  -3   4      371.20      451.90     14.04 o
   1  -3   4     2525.34     3247.05     83.25 o
   2  -3   4        0.02        0.56      0.16 o
   3  -3   4      204.57      200.15      4.49 o
   4  -3   4       15.07       13.15      0.50 o
   5  -3   4       80.47       79.80      2.12 o
   6  -3   4        4.14        5.23      0.44 o
   7  -3   4        3.41        3.22      0.57 o
  -7  -2   4        1.47        1.36      1.26 o
  -6  -2   4        2.76        2.14      0.44 o
  -5  -2   4       23.68       23.74      1.05 o
  -4  -2   4       92.14      105.93      3.25 o
  -3  -2   4       11.26       12.75      0.95 o
  -2  -2   4       20.75       25.04      0.78 o
  -1  -2   4      179.30      264.70      9.43 o
   0  -2   4      983.40     1290.60     33.71 o
   1  -2   4       16.70       11.10      0.39 o
   2  -2   4      116.44      125.20      2.60 o
   3  -2   4       65.33       62.50      1.24 o
   4  -2   4        2.98        5.35      0.33 o
   5  -2   4       20.83       20.65      0.65 o
   6  -2   4        5.59        7.92      0.47 o
   7  -2   4        1.78        1.12      0.46 o
  -8  -1   4        2.56        2.97      0.97 o
  -7  -1   4        7.21        7.12      0.71 o
  -6  -1   4        2.31        2.22      0.42 o
  -5  -1   4       90.24      101.21      3.20 o
  -4  -1   4        0.25       -0.16      0.17 o
  -3  -1   4      172.92      222.48      5.80 o
  -2  -1   4      197.44      212.14      4.82 o
  -1  -1   4      113.11      138.61      4.35 o
   0  -1   4        6.02        5.44      0.22 o
   1  -1   4      380.56      353.42      6.25 o
   2  -1   4      165.46      142.67      2.74 o
   3  -1   4        1.42        1.04      0.19 o
   4  -1   4        0.36       -0.10      0.20 o
   5  -1   4        5.53        6.93      0.44 o
   6  -1   4        0.00       -0.31      0.31 o
   7  -1   4        1.76        0.64      0.51 o
  -8   0   4        1.43        0.37      0.60 o
  -7   0   4        2.47        2.16      0.49 o
  -6   0   4        0.18        0.12      0.31 o
  -5   0   4       25.34       20.99      0.94 o
  -4   0   4      160.39      163.86      3.56 o
  -3   0   4      161.42      155.02      3.72 o
  -2   0   4        0.38        0.01      0.10 o
  -1   0   4       19.95       29.38      0.85 o
   0   0   4        3.90        2.52      0.19 o
   1   0   4       66.28       64.38      1.26 o
   2   0   4        3.07        1.99      0.21 o
   3   0   4       16.58       18.81      0.55 o
   4   0   4        4.42        3.99      0.33 o
   5   0   4        2.38        1.68      0.37 o
   6   0   4        0.81       -0.05      0.64 o
  -8   1   4        0.09       -0.44      0.44 o
  -6   1   4        0.22        0.01      0.25 o
  -5   1   4        8.31       11.11      0.45 o
  -4   1   4       71.73       92.16      2.09 o
  -3   1   4       21.84       16.34      0.97 o
  -2   1   4      470.71      565.52     11.48 o
  -1   1   4       12.83       14.81      0.42 o
   0   1   4      267.05      279.15      5.31 o
   1   1   4        0.02       -0.16      0.24 o
   2   1   4       15.09       13.63      0.46 o
   3   1   4        5.57        5.13      0.34 o
   4   1   4        0.51       -0.13      0.23 o
   5   1   4        1.70        0.74      0.54 o
   6   1   4        0.86       -0.12      0.55 o
  -9   2   4        0.08        0.75      0.53 o
  -8   2   4        0.13       -0.38      0.38 o
  -7   2   4        0.56        0.86      0.36 o
  -6   2   4        5.04        5.36      0.36 o
  -5   2   4        0.07       -0.16      0.16 o
  -4   2   4       74.99       72.88      1.71 o
  -3   2   4      157.39      192.63      5.37 o
  -2   2   4       16.74       13.18      0.45 o
  -1   2   4      194.91      195.54      3.97 o
   0   2   4       23.60       17.19      0.53 o
   1   2   4       31.27       37.01      0.93 o
   2   2   4        4.10        6.38      0.40 o
   3   2   4       86.98       90.29      3.47 o
   4   2   4        0.05       -0.09      0.33 o
   5   2   4        6.52        6.34      1.13 o
  -9   3   4        0.23       -0.04      0.52 o
  -8   3   4        2.37        4.16      0.54 o
  -7   3   4        3.38        3.60      0.47 o
  -6   3   4        0.00       -0.22      0.22 o
  -5   3   4        0.00       -0.01      0.19 o
  -4   3   4        1.80        1.26      0.23 o
  -3   3   4       65.05       68.01      1.54 o
  -2   3   4      164.60      149.41      2.95 o
  -1   3   4        2.07        3.25      0.27 o
   0   3   4        4.58        5.65      0.37 o
   1   3   4        3.21        2.27      0.31 o
   2   3   4       16.27       16.21      0.73 o
   3   3   4        0.02       -0.17      0.31 o
   4   3   4        7.24        7.89      0.88 o
  -9   4   4        0.02       -0.35      0.61 o
  -8   4   4        8.50        8.34      0.96 o
  -7   4   4        2.72        2.97      0.47 o
  -6   4   4       59.76       56.93      2.00 o
  -5   4   4        0.01        0.55      0.58 o
  -4   4   4        9.40        7.84      0.49 o
  -3   4   4        0.31        0.62      0.21 o
  -2   4   4        2.23        1.29      0.24 o
  -1   4   4        3.02        3.62      0.31 o
   0   4   4        2.40        1.80      0.29 o
   1   4   4        0.05       -0.30      0.32 o
   2   4   4        3.43        3.30      0.51 o
   3   4   4        0.62       -0.09      0.52 o
   4   4   4        8.66       11.44      1.59 o
  -8   5   4        2.00        1.49      1.25 o
  -7   5   4       33.02       37.32      1.54 o
  -6   5   4       17.60       20.42      1.38 o
  -5   5   4      484.96      510.57     16.48 o
  -4   5   4       17.37       15.44      0.65 o
  -3   5   4       64.14       60.87      1.80 o
  -2   5   4        4.00        4.43      0.43 o
  -1   5   4        5.82        6.94      0.52 o
   0   5   4        0.79        1.18      0.42 o
   1   5   4        0.15        0.00      0.37 o
   2   5   4        0.43       -0.26      0.71 o
   3   5   4        2.62        1.92      1.05 o
  -8   6   4        0.00       -0.42      0.42 o
  -7   6   4        2.23        1.79      0.58 o
  -6   6   4       78.91       90.71      3.58 o
  -5   6   4        0.51        0.40      0.45 o
  -4   6   4       96.70      108.74      3.16 o
  -3   6   4       11.88       14.62      0.79 o
  -2   6   4        5.65        7.95      0.60 o
  -1   6   4        1.29        1.78      0.43 o
   0   6   4       10.63       13.62      0.83 o
   1   6   4        0.00       -0.05      0.70 o
   2   6   4        2.09        1.35      1.24 o
  -8   7   4        0.08       -0.52      0.52 o
  -7   7   4        0.05       -0.57      0.57 o
  -6   7   4        4.95        5.62      0.72 o
  -5   7   4       23.90       27.78      1.23 o
  -4   7   4        3.04        3.38      0.52 o
  -3   7   4        0.91        0.90      0.44 o
  -2   7   4        9.94       10.08      0.92 o
  -1   7   4        0.97        1.22      0.52 o
   0   7   4        1.19        0.51      0.87 o
  -7   8   4        0.57        0.67      0.50 o
  -6   8   4        0.87        1.38      0.52 o
  -5   8   4        1.02       -0.04      0.48 o
  -4   8   4        0.45       -0.03      0.42 o
  -3   8   4        3.60        3.92      0.58 o
  -2   8   4        0.10       -0.28      0.42 o
  -1   8   4        0.52        1.29      0.54 o
   2 -11   5        0.55       -0.28      0.46 o
   3 -11   5        3.38        3.73      0.54 o
   4 -11   5       10.71       11.62      2.02 o
   5 -11   5        6.89        7.06      0.77 o
  -1 -10   5        1.96       16.26      3.15 o
   0 -10   5        0.89        7.75      2.69 o
   1 -10   5        4.90        4.37      0.76 o
   2 -10   5        1.00        0.86      0.84 o
   3 -10   5        0.21        0.02      0.35 o
   4 -10   5        0.78        0.35      0.32 o
   5 -10   5        2.80        2.46      0.50 o
   6 -10   5        1.23        0.39      0.51 o
  -3  -9   5       11.44       13.79      1.97 o
  -2  -9   5        0.57        8.75      2.67 o
  -1  -9   5       28.54       37.72      4.82 o
   0  -9   5        7.55        7.43      1.69 o
   1  -9   5        1.75        1.26      0.48 o
   2  -9   5        6.42        5.34      0.51 o
   3  -9   5       66.56       67.04      2.35 o
   4  -9   5       31.01       30.85      1.18 o
   5  -9   5        0.51        0.05      0.32 o
   6  -9   5        1.89        1.76      0.61 o
   7  -9   5        0.51       -0.17      0.76 o
  -4  -8   5        0.02        2.44      3.97 o
  -3  -8   5        5.49       18.64      3.36 o
  -2  -8   5        0.87        5.34      2.48 o
  -1  -8   5       21.97       28.72      4.05 o
   0  -8   5       52.63       57.67      2.26 o
   1  -8   5       55.44       62.74      1.79 o
   2  -8   5      881.37      953.63     26.22 o
   3  -8   5        2.10        2.52      0.50 o
   4  -8   5      343.91      379.42      8.57 o
   5  -8   5       19.76       21.48      1.50 o
   6  -8   5        3.78        3.76      0.90 o
   7  -8   5        0.43       -0.30      0.66 o
  -4  -7   5        1.06        6.97      2.54 o
  -3  -7   5        0.03        0.59      1.22 o
  -2  -7   5        0.98        1.26      1.90 o
  -1  -7   5        2.36        2.18      0.42 o
   0  -7   5       34.64       33.33      1.23 o
   1  -7   5       73.09       80.34      2.21 o
   2  -7   5       26.89       34.14      1.14 o
   3  -7   5      635.66      658.67     15.90 o
   4  -7   5      186.59      183.60      5.30 o
   5  -7   5        0.02       -0.39      0.39 o
   6  -7   5       22.56       23.12      1.10 o
   7  -7   5       10.51        9.75      0.83 o
  -5  -6   5        0.01        7.82      2.48 o
  -4  -6   5        2.05        1.69      2.92 o
  -3  -6   5        0.00       -0.21      0.85 o
  -2  -6   5       19.99       18.03      3.07 o
  -1  -6   5       25.88       31.25      1.10 o
   0  -6   5        7.64        7.21      0.55 o
   1  -6   5        9.37       15.37      0.63 o
   2  -6   5       26.85       27.85      0.94 o
   3  -6   5       48.04       55.60      1.66 o
   4  -6   5       61.71       61.19      1.87 o
   5  -6   5       25.33       25.75      1.18 o
   6  -6   5        9.99       10.74      0.78 o
   7  -6   5        9.48       10.91      0.86 o
  -6  -5   5       28.19       31.53      2.39 o
  -5  -5   5        0.77        8.61      2.57 o
  -4  -5   5       73.60       77.03      4.32 o
  -3  -5   5        9.85       10.42      1.18 o
  -2  -5   5        7.06        7.97      0.48 o
  -1  -5   5       10.19       10.84      0.53 o
   0  -5   5      145.52      162.92      4.66 o
   1  -5   5      593.77      713.17     19.89 o
   2  -5   5        8.27        9.91      0.45 o
   3  -5   5       23.21       24.30      0.88 o
   4  -5   5        3.49        4.19      0.41 o
   5  -5   5        0.05       -0.30      0.36 o
   6  -5   5        1.96        1.75      0.49 o
   7  -5   5        0.00       -0.40      0.52 o
  -7  -4   5        2.29       16.39      3.11 o
  -6  -4   5        0.14        0.95      1.74 o
  -5  -4   5       26.11       20.33      1.39 o
  -4  -4   5        3.86        2.61      0.81 o
  -3  -4   5       10.90       10.37      1.02 o
  -2  -4   5       36.33       29.90      1.19 o
  -1  -4   5      805.62     1023.70     29.60 o
   0  -4   5        4.66        7.39      0.86 o
   1  -4   5      478.70      625.21     16.30 o
   2  -4   5       51.01       52.77      1.63 o
   3  -4   5        3.60        2.99      0.28 o
   4  -4   5        7.59        6.69      0.45 o
   5  -4   5        0.14       -0.03      0.32 o
   6  -4   5        4.32        4.29      0.39 o
   7  -4   5        0.00       -0.29      0.29 o
  -7  -3   5        2.61        3.17      1.14 o
  -6  -3   5        3.31        2.43      0.68 o
  -5  -3   5        7.42        7.90      0.77 o
  -4  -3   5       34.36       37.65      1.66 o
  -3  -3   5       19.76       20.58      0.72 o
  -2  -3   5       56.95       49.01      1.78 o
  -1  -3   5       86.51      126.88      3.42 o
   0  -3   5       57.40       77.05      2.18 o
   1  -3   5        4.19        7.18      0.47 o
   2  -3   5       35.06       35.36      0.95 o
   3  -3   5        8.39        6.63      0.33 o
   4  -3   5        9.50        9.79      0.46 o
   5  -3   5        1.90        1.70      0.33 o
   6  -3   5        0.02       -0.27      0.36 o
   7  -3   5        0.38       -0.31      0.64 o
  -6  -2   5        0.12       -0.02      0.76 o
  -5  -2   5       24.42       26.33      1.21 o
  -4  -2   5       46.25       46.12      1.69 o
  -3  -2   5       26.12       22.53      0.92 o
  -2  -2   5       30.05       38.71      1.10 o
  -1  -2   5        2.17        0.15      0.25 o
   0  -2   5      294.52      364.93     10.51 o
   1  -2   5       53.54       61.62      1.55 o
   2  -2   5      521.03      521.73      9.82 o
   3  -2   5        3.17        1.24      0.24 o
   4  -2   5       59.90       52.84      1.25 o
   5  -2   5        2.77        2.77      0.37 o
   6  -2   5       14.68       14.83      1.03 o
   7  -2   5        0.82       -0.25      1.45 o
  -7  -1   5        2.82        3.99      0.62 o
  -6  -1   5        4.67        3.50      0.49 o
  -5  -1   5        4.43        3.66      0.43 o
  -4  -1   5      100.12       92.79      3.06 o
  -3  -1   5      361.37      412.21      9.32 o
  -2  -1   5       25.19       29.57      0.99 o
  -1  -1   5        8.10        9.51      0.35 o
   0  -1   5       26.17       20.41      0.45 o
   1  -1   5      160.37      184.61      3.34 o
   2  -1   5        9.26        8.75      0.33 o
   3  -1   5       32.77       33.79      0.84 o
   4  -1   5        7.51        6.95      0.50 o
   5  -1   5        2.11        2.55      0.35 o
   6  -1   5        3.57        4.03      0.72 o
  -8   0   5       12.68       13.82      1.16 o
  -7   0   5        5.71        4.35      0.61 o
  -6   0   5       10.52        9.81      1.27 o
  -5   0   5        8.45        9.63      0.51 o
  -4   0   5      201.17      209.72      5.63 o
  -3   0   5        0.10       -0.14      0.14 o
  -2   0   5      356.14      393.69      9.23 o
  -1   0   5      147.35      166.48      3.70 o
   0   0   5       18.78       16.28      0.43 o
   1   0   5        1.73        1.14      0.18 o
   2   0   5       33.04       29.19      0.72 o
   3   0   5       12.40       12.10      0.48 o
   4   0   5        0.18       -0.24      0.24 o
   5   0   5        0.07       -0.32      0.32 o
   6   0   5        0.73        0.36      0.58 o
  -8   1   5        0.39        0.41      0.53 o
  -7   1   5        9.59        8.29      0.67 o
  -6   1   5        5.82        8.14      0.69 o
  -5   1   5        0.44       -0.02      0.17 o
  -4   1   5       14.27       13.23      0.57 o
  -3   1   5      245.95      274.95      5.90 o
  -2   1   5      175.86      167.02      4.05 o
  -1   1   5        6.86        5.36      0.28 o
   0   1   5       11.93       15.84      0.49 o
   1   1   5        3.81        5.57      0.30 o
   2   1   5        7.26        8.47      0.41 o
   3   1   5        0.08       -0.06      0.24 o
   4   1   5        1.21        0.49      0.38 o
   5   1   5        0.32       -0.38      0.38 o
  -8   2   5        2.59        3.61      1.06 o
  -7   2   5        0.61       -0.08      0.36 o
  -6   2   5        1.96        1.37      0.35 o
  -5   2   5        0.35        0.59      0.21 o
  -4   2   5        8.70        8.77      0.47 o
  -3   2   5       26.39       35.00      1.05 o
  -2   2   5       20.85       24.37      0.65 o
  -1   2   5       52.88       79.52      2.31 o
   0   2   5        0.99        1.80      0.24 o
   1   2   5       37.94       42.16      1.24 o
   2   2   5        0.24       -0.27      0.27 o
   3   2   5        1.04        0.61      0.31 o
   4   2   5        0.76       -0.18      0.38 o
  -8   3   5        0.12        0.30      0.38 o
  -7   3   5        0.62        0.70      0.37 o
  -6   3   5        2.53        2.70      0.34 o
  -5   3   5        7.40        6.25      0.41 o
  -4   3   5        2.81        2.48      0.29 o
  -3   3   5       25.56       29.02      0.93 o
  -2   3   5       59.20       65.02      1.56 o
  -1   3   5        2.98        2.84      0.28 o
   0   3   5       36.74       39.83      1.83 o
   1   3   5        3.52        2.67      0.35 o
   2   3   5        2.76        2.21      0.39 o
   3   3   5        0.34        0.00      0.36 o
   4   3   5        9.52       11.67      1.28 o
  -8   4   5        0.54        0.95      0.53 o
  -7   4   5        8.35        9.09      0.69 o
  -6   4   5        1.71        2.01      0.39 o
  -5   4   5        4.11        2.81      0.38 o
  -4   4   5        0.04       -0.26      0.26 o
  -3   4   5        1.18        0.48      0.24 o
  -2   4   5       10.83        9.24      0.49 o
  -1   4   5       18.82       17.98      0.81 o
   0   4   5        0.11        0.22      0.28 o
   1   4   5        0.36        0.16      0.32 o
   2   4   5        0.05       -0.31      0.31 o
   3   4   5        3.02        2.74      0.67 o
  -8   5   5        0.18        0.29      0.48 o
  -7   5   5       16.77       19.31      1.54 o
  -6   5   5        0.34        0.26      0.35 o
  -5   5   5       17.37       19.29      0.97 o
  -4   5   5        0.01        0.06      0.30 o
  -3   5   5        4.27        4.73      0.48 o
  -2   5   5        0.07       -0.23      0.29 o
  -1   5   5        0.20        0.06      0.34 o
   0   5   5        0.39       -0.18      0.47 o
   1   5   5        0.00       -0.43      0.43 o
   2   5   5        0.01       -0.51      0.63 o
  -8   6   5        0.43        0.06      0.47 o
  -7   6   5        1.10        0.67      0.61 o
  -6   6   5        9.58       12.40      0.83 o
  -5   6   5        7.96        9.39      1.06 o
  -4   6   5      174.43      201.42      5.50 o
  -3   6   5        2.98        3.85      0.57 o
  -2   6   5       33.70       40.15      1.45 o
  -1   6   5        1.99        2.20      0.59 o
   0   6   5        1.42        1.67      0.53 o
   1   6   5        0.22       -0.67      0.67 o
  -7   7   5        0.19       -0.14      0.44 o
  -6   7   5        2.62        1.80      0.55 o
  -5   7   5       31.66       39.63      1.57 o
  -4   7   5        0.11       -0.34      0.62 o
  -3   7   5       36.33       49.81      2.05 o
  -2   7   5        3.76        5.16      0.69 o
  -1   7   5        0.00       -0.32      0.61 o
  -5   8   5        2.15        2.39      0.90 o
  -4   8   5        7.76        9.53      0.85 o
  -3   8   5        0.29        0.76      0.60 o
   2 -11   6       11.39       10.11      0.74 o
   3 -11   6       17.22       15.64      1.17 o
   4 -11   6        2.73        3.08      0.63 o
   5 -11   6        4.04        5.01      1.22 o
  -1 -10   6        0.55        7.92      2.61 o
   0 -10   6        1.24        7.36      2.77 o
   1 -10   6       11.58        9.15      0.75 o
   2 -10   6        0.45        0.63      0.51 o
   3 -10   6        3.73        3.61      0.48 o
   4 -10   6       15.87       15.20      1.00 o
   5 -10   6       14.72       14.17      0.88 o
   6 -10   6        6.08        6.01      0.96 o
  -2  -9   6        8.94       19.41      3.57 o
  -1  -9   6        9.23       17.60      3.51 o
   0  -9   6        2.59        2.73      0.52 o
   1  -9   6        7.91        8.18      0.66 o
   2  -9   6       29.64       36.99      1.30 o
   3  -9   6        0.45       -0.20      0.31 o
   4  -9   6        1.10        1.18      0.47 o
   5  -9   6        1.56        1.10      0.64 o
   6  -9   6        2.59        2.20      0.68 o
  -3  -8   6        0.69        2.06      3.53 o
  -2  -8   6       22.75       30.82      4.38 o
  -1  -8   6        0.00        0.75      2.05 o
   0  -8   6       60.45       62.54      2.08 o
   1  -8   6       36.88       36.61      1.42 o
   2  -8   6        0.17       -0.19      0.58 o
   3  -8   6       36.76       33.00      1.19 o
   4  -8   6       25.26       24.63      1.93 o
   5  -8   6       16.27       14.70      1.29 o
   6  -8   6        0.02       -0.34      0.54 o
   7  -8   6        0.65       -0.16      0.51 o
  -4  -7   6        1.38        4.77      3.88 o
  -3  -7   6        0.01       -0.13      1.67 o
  -2  -7   6       13.67       15.62      3.25 o
  -1  -7   6        8.72        9.26      0.62 o
   0  -7   6       12.84       12.93      1.21 o
   1  -7   6       39.34       34.27      1.31 o
   2  -7   6       19.86       19.19      1.36 o
   3  -7   6      673.36      682.74     44.53 o
   4  -7   6        5.27        6.95      1.20 o
   5  -7   6      208.03      227.95      8.25 o
   6  -7   6        5.27        5.17      0.65 o
   7  -7   6        4.38        4.89      0.70 o
  -5  -6   6        0.08        9.56      2.72 o
  -4  -6   6       15.40       20.50      3.32 o
  -3  -6   6        2.96        3.30      0.82 o
  -2  -6   6        1.01        0.66      0.38 o
  -1  -6   6        0.00        0.21      0.27 o
   0  -6   6        8.17        9.15      1.08 o
   1  -6   6       38.56       42.72      1.89 o
   2  -6   6       34.95       38.88      1.41 o
   3  -6   6       16.09       16.60      1.27 o
   4  -6   6      329.53      319.11      9.76 o
   5  -6   6       63.98       66.09      2.16 o
   6  -6   6        4.60        4.46      0.67 o
   7  -6   6        7.03        6.23      0.77 o
  -5  -5   6       48.49       55.73      6.49 o
  -4  -5   6       11.15       13.31      2.68 o
  -3  -5   6        0.59       -0.15      0.66 o
  -2  -5   6        0.43        0.72      0.36 o
  -1  -5   6       53.43       52.73      2.49 o
   0  -5   6       70.97       86.62      3.28 o
   1  -5   6        8.94        7.82      0.48 o
   2  -5   6        0.43        0.24      0.30 o
   3  -5   6        9.94       10.06      0.54 o
   4  -5   6        4.96        5.62      0.50 o
   5  -5   6       29.84       30.98      1.19 o
   6  -5   6        3.55        4.00      0.59 o
   7  -5   6        0.32       -0.08      0.56 o
  -5  -4   6       79.32       80.14      4.14 o
  -4  -4   6        1.34        0.45      0.86 o
  -3  -4   6      214.87      221.34      8.60 o
  -2  -4   6       54.32       58.87      1.92 o
  -1  -4   6      113.75      128.91      3.51 o
   0  -4   6        0.39        1.03      0.24 o
   1  -4   6       75.16       82.02      2.63 o
   2  -4   6      250.66      264.91      5.83 o
   3  -4   6        8.19        8.29      0.45 o
   4  -4   6        8.06        8.11      0.51 o
   5  -4   6        1.91        1.57      0.42 o
   6  -4   6        0.24       -0.25      0.41 o
   7  -4   6        0.46        0.36      0.38 o
  -6  -3   6        4.39        3.25      0.76 o
  -5  -3   6        0.11       -0.20      0.62 o
  -4  -3   6       70.25       62.99      2.18 o
  -3  -3   6        0.03        0.01      0.26 o
  -2  -3   6        2.36        4.51      0.29 o
  -1  -3   6       58.95       55.69      2.06 o
   0  -3   6      676.81      869.60     27.19 o
   1  -3   6       21.83       23.98      0.74 o
   2  -3   6      357.13      377.60      8.34 o
   3  -3   6       12.72       14.17      0.52 o
   4  -3   6       11.55       10.83      0.50 o
   5  -3   6        0.47        0.11      0.28 o
   6  -3   6        0.48        0.46      0.35 o
  -6  -2   6        9.12        6.86      0.84 o
  -5  -2   6        9.79       10.20      0.72 o
  -4  -2   6        7.80        8.05      0.60 o
  -3  -2   6      114.18      114.58      3.68 o
  -2  -2   6        6.46        6.22      0.33 o
  -1  -2   6       10.67        9.98      0.42 o
   0  -2   6       10.67        9.57      0.36 o
   1  -2   6      123.52      127.85      2.69 o
   2  -2   6        5.25        6.76      0.37 o
   3  -2   6        0.08       -0.06      0.22 o
   4  -2   6        6.62        5.72      0.44 o
   5  -2   6        0.71        0.45      0.33 o
   6  -2   6        0.02       -0.34      0.34 o
  -8  -1   6        1.52        1.20      0.64 o
  -7  -1   6        2.96        2.74      0.57 o
  -6  -1   6        2.83        2.46      0.47 o
  -5  -1   6        1.58        2.15      0.43 o
  -4  -1   6       44.86       45.84      1.92 o
  -3  -1   6       64.75       71.67      2.01 o
  -2  -1   6       37.75       39.36      1.10 o
  -1  -1   6       35.59       37.70      0.92 o
   0  -1   6        1.83        2.62      0.17 o
   1  -1   6       36.63       38.80      0.85 o
   2  -1   6        0.03        0.03      0.18 o
   3  -1   6       42.05       41.59      1.45 o
   4  -1   6        0.26        0.16      0.30 o
   5  -1   6        8.24        7.77      0.57 o
  -8   0   6        6.20        6.41      0.87 o
  -7   0   6        4.76        6.34      0.95 o
  -6   0   6       12.85       14.06      1.01 o
  -5   0   6        1.79        0.82      0.35 o
  -4   0   6        1.50        1.69      0.23 o
  -3   0   6       83.38       88.34      2.02 o
  -2   0   6      278.38      282.04      7.27 o
  -1   0   6        8.28        9.51      0.46 o
   0   0   6        0.24        0.34      0.15 o
   1   0   6        0.00       -0.09      0.18 o
   2   0   6       11.82       12.90      0.51 o
   3   0   6        1.44        1.53      0.30 o
   4   0   6        3.67        2.87      0.39 o
   5   0   6        0.63       -0.36      0.36 o
  -8   1   6        2.48        1.99      0.62 o
  -7   1   6       38.49       34.67      1.77 o
  -6   1   6        3.20        2.81      0.39 o
  -5   1   6        8.13        6.44      0.39 o
  -4   1   6        9.01       10.30      0.47 o
  -3   1   6      104.51      119.49      2.88 o
  -2   1   6        0.31       -0.08      0.21 o
  -1   1   6      164.11      178.88      3.50 o
   0   1   6       27.75       27.36      0.68 o
   1   1   6        0.01       -0.14      0.20 o
   2   1   6        1.28        1.41      0.30 o
   3   1   6        1.11        0.85      0.31 o
   4   1   6        0.59        0.29      0.39 o
  -8   2   6        1.50        1.82      0.58 o
  -7   2   6        0.94        0.22      0.41 o
  -6   2   6       26.05       24.51      1.08 o
  -5   2   6        7.12        6.90      0.44 o
  -4   2   6        3.12        1.42      0.25 o
  -3   2   6        0.05       -0.19      0.19 o
  -2   2   6       94.22      101.92      2.11 o
  -1   2   6       29.82       27.42      0.74 o
   0   2   6       11.81       10.71      0.63 o
   1   2   6        3.02        1.92      0.30 o
   2   2   6        0.16       -0.26      0.26 o
   3   2   6        0.97        0.78      0.37 o
   4   2   6        0.19       -0.09      0.70 o
  -8   3   6        0.06        0.27      0.37 o
  -7   3   6        4.48        4.92      0.55 o
  -6   3   6        4.37        3.24      0.40 o
  -5   3   6        2.52        2.62      0.34 o
  -4   3   6        1.20        0.48      0.27 o
  -3   3   6        3.79        4.29      0.31 o
  -2   3   6        9.00        9.98      0.53 o
  -1   3   6        8.94       10.80      0.51 o
   0   3   6        7.66        9.29      0.55 o
   1   3   6        0.20       -0.26      0.30 o
   2   3   6        2.94        2.78      0.43 o
   3   3   6        0.09       -0.37      0.37 o
  -8   4   6        0.00       -0.31      0.63 o
  -7   4   6        0.07       -0.09      0.47 o
  -6   4   6        2.42        1.79      0.60 o
  -5   4   6        6.37        6.20      0.53 o
  -4   4   6        2.90        2.56      0.35 o
  -3   4   6        1.49        1.98      0.41 o
  -2   4   6        4.84        5.98      0.45 o
  -1   4   6       14.17       17.19      0.84 o
   0   4   6        0.46        0.45      0.33 o
   1   4   6        5.36        5.46      0.51 o
   2   4   6        0.50       -0.22      0.39 o
  -8   5   6        0.63        1.20      0.56 o
  -7   5   6        0.00        0.24      0.38 o
  -6   5   6       10.04       10.31      0.67 o
  -5   5   6        1.03        0.75      0.35 o
  -4   5   6       13.71       11.94      0.79 o
  -3   5   6        0.67        1.00      0.33 o
  -2   5   6        0.04       -0.16      0.28 o
  -1   5   6        1.97        1.19      0.45 o
   0   5   6        1.51        0.88      0.62 o
   1   5   6        0.00       -0.59      0.59 o
  -7   6   6        0.18        0.24      0.37 o
  -6   6   6        7.17        8.33      0.57 o
  -5   6   6        1.49        2.90      0.58 o
  -4   6   6        0.92        1.40      0.50 o
  -3   6   6        0.83        1.98      0.53 o
  -2   6   6        0.10       -0.12      0.43 o
  -1   6   6        0.09        0.16      0.48 o
  -6   7   6        0.15       -0.46      0.46 o
  -5   7   6        1.31        1.01      0.55 o
  -4   7   6        0.76        0.09      0.65 o
  -3   7   6       27.04       36.38      1.66 o
   1 -11   7        7.50       26.96      4.03 o
   2 -11   7        4.28        4.27      0.64 o
   3 -11   7        0.92        0.55      0.48 o
   4 -11   7        1.17        0.47      0.55 o
  -1 -10   7        0.38       11.11      3.13 o
   0 -10   7        0.59        5.43      2.74 o
   1 -10   7        2.21        2.29      0.59 o
   2 -10   7        2.36        2.67      0.52 o
   3 -10   7       27.84       27.43      1.66 o
   4 -10   7       26.70       25.28      1.65 o
   5 -10   7        1.77        0.26      0.66 o
  -2  -9   7       12.39       21.77      3.97 o
  -1  -9   7        0.33        3.16      2.77 o
   0  -9   7        6.98        5.96      2.61 o
   1  -9   7        0.94        0.20      0.36 o
   2  -9   7       15.30       15.51      1.15 o
   3  -9   7        0.17        0.29      0.50 o
   4  -9   7        8.42        7.48      0.91 o
   5  -9   7       17.84       18.24      1.20 o
   6  -9   7        7.61        6.56      0.89 o
  -3  -8   7       14.73       12.23      1.67 o
  -2  -8   7       17.89       25.93      4.33 o
   0  -8   7       21.64       12.74      1.39 o
   1  -8   7        0.57        0.13      0.42 o
   2  -8   7       26.95       26.15      1.58 o
   3  -8   7       63.53       73.18      3.17 o
   4  -8   7        0.54        0.86      0.50 o
   5  -8   7        6.04        4.39      0.76 o
   6  -8   7        1.45        0.99      0.72 o
  -4  -7   7        0.01        1.02      2.97 o
  -3  -7   7       10.47       11.88      3.43 o
  -1  -7   7       17.02       13.52      1.43 o
   0  -7   7       12.52       16.07      1.02 o
   1  -7   7       40.28       35.25      1.71 o
   2  -7   7       45.06       43.85      2.07 o
   3  -7   7        0.06       -0.25      0.62 o
   4  -7   7       71.93       70.74      2.62 o
   5  -7   7        2.53        2.33      0.69 o
   6  -7   7        8.65       10.23      0.92 o
  -5  -6   7        0.86        9.90      3.21 o
  -4  -6   7        9.62       11.94      3.20 o
  -3  -6   7       10.51       12.92      1.46 o
  -2  -6   7        0.21       -0.19      0.39 o
  -1  -6   7       19.98       18.24      1.29 o
   0  -6   7       18.35       18.39      1.06 o
   1  -6   7        5.18        8.19      0.69 o
   2  -6   7       20.67       19.82      1.07 o
   3  -6   7        0.13        0.05      0.43 o
   4  -6   7      225.64      229.63      6.13 o
   5  -6   7       10.26       13.33      1.48 o
   6  -6   7       55.59       65.68      3.90 o
  -6  -5   7        4.69        6.37      0.93 o
  -5  -5   7      108.38      128.37      7.02 o
  -4  -5   7        1.93        2.96      1.46 o
  -3  -5   7       71.21       77.35      5.11 o
  -2  -5   7       13.52       12.86      1.39 o
  -1  -5   7        2.76        2.48      0.36 o
   0  -5   7        0.87        0.04      0.26 o
   1  -5   7        9.54        9.47      0.64 o
   2  -5   7        3.30        3.25      0.46 o
   3  -5   7       15.34       15.43      0.86 o
   4  -5   7        5.71        4.82      0.53 o
   5  -5   7       82.35       91.10      3.96 o
   6  -5   7       12.59       13.01      0.95 o
  -6  -4   7       38.25       40.54      2.25 o
  -5  -4   7        5.76        5.39      1.08 o
  -4  -4   7      224.24      218.63      8.55 o
  -3  -4   7      116.34      112.25      4.86 o
  -2  -4   7        1.85        2.67      0.40 o
  -1  -4   7        9.68       11.50      0.66 o
   0  -4   7        8.70        9.89      0.49 o
   1  -4   7       39.45       46.29      1.42 o
   2  -4   7        9.47        9.77      0.55 o
   3  -4   7        0.16       -0.29      0.29 o
   4  -4   7        2.32        2.32      0.46 o
   5  -4   7        0.15        0.14      0.38 o
   6  -4   7        6.15        6.25      0.63 o
  -6  -3   7        6.02        6.30      0.88 o
  -5  -3   7       11.40        9.77      0.99 o
  -4  -3   7       89.49       83.38      3.68 o
  -3  -3   7        0.02        0.08      0.30 o
  -2  -3   7      224.40      265.67      8.50 o
  -1  -3   7      129.25      141.88      4.14 o
   0  -3   7      170.53      193.97      4.50 o
   1  -3   7        1.16        0.92      0.25 o
   2  -3   7        2.77        3.55      0.35 o
   3  -3   7       34.26       28.94      1.05 o
   4  -3   7        3.32        3.28      0.36 o
   5  -3   7        0.49        0.23      0.31 o
   6  -3   7        0.63        0.10      0.36 o
  -6  -2   7        5.11        5.40      1.63 o
  -5  -2   7        5.64        4.50      0.76 o
  -4  -2   7        0.58       -0.08      0.36 o
  -3  -2   7       71.46       68.60      1.95 o
  -2  -2   7        3.69        2.97      0.40 o
  -1  -2   7       49.32       52.40      1.40 o
   0  -2   7       18.69       16.53      0.54 o
   1  -2   7      146.07      147.69      3.12 o
   2  -2   7       11.75       12.90      0.62 o
   3  -2   7       95.14       98.55      2.22 o
   4  -2   7        0.86        0.74      0.32 o
   5  -2   7        6.16        6.73      0.66 o
  -8  -1   7        1.81        1.72      0.95 o
  -7  -1   7        0.04       -0.04      0.57 o
  -6  -1   7        3.83        3.54      0.56 o
  -5  -1   7       15.87       13.27      1.56 o
  -4  -1   7       10.44       10.30      0.83 o
  -3  -1   7        2.00        2.20      0.31 o
  -2  -1   7       83.36       80.66      2.00 o
  -1  -1   7        0.50        0.05      0.17 o
   0  -1   7        0.20       -0.17      0.19 o
   1  -1   7        0.00       -0.17      0.17 o
   2  -1   7       45.87       45.38      1.07 o
   3  -1   7        2.40        2.24      0.32 o
   4  -1   7        3.15        2.90      0.43 o
   5  -1   7        2.05        1.99      0.46 o
  -8   0   7        0.21        0.11      0.52 o
  -7   0   7        2.20        1.65      0.53 o
  -6   0   7        6.57        5.19      0.71 o
  -5   0   7        3.16        2.52      0.44 o
  -4   0   7        1.44        1.78      0.26 o
  -3   0   7       16.10       17.37      0.81 o
  -2   0   7       29.29       31.57      1.24 o
  -1   0   7       11.58       14.01      0.57 o
   0   0   7       12.25       10.34      0.45 o
   1   0   7        0.56        0.79      0.26 o
   2   0   7        3.65        3.75      0.37 o
   3   0   7        1.44        1.08      0.33 o
   4   0   7        2.02        1.24      0.37 o
  -8   1   7        0.19        0.16      0.50 o
  -7   1   7       16.56       15.46      1.15 o
  -6   1   7        6.74        8.47      0.94 o
  -5   1   7       36.66       35.62      1.23 o
  -4   1   7        0.02       -0.06      0.21 o
  -3   1   7        1.86        1.14      0.26 o
  -2   1   7       10.38       11.65      0.49 o
  -1   1   7       53.56       54.19      1.51 o
   0   1   7        1.07        0.85      0.24 o
   1   1   7        0.75        0.75      0.29 o
   2   1   7        0.35       -0.18      0.28 o
   3   1   7        0.76        0.33      0.33 o
   4   1   7        0.26       -0.23      0.41 o
  -8   2   7        0.46        0.34      0.53 o
  -7   2   7        3.35        2.68      0.66 o
  -6   2   7       59.08       54.64      1.93 o
  -5   2   7        0.06        0.12      0.27 o
  -4   2   7        9.02        6.66      0.48 o
  -3   2   7        0.41       -0.02      0.22 o
  -2   2   7       15.88       14.78      0.56 o
  -1   2   7        0.10       -0.20      0.23 o
   0   2   7       19.78       20.25      0.68 o
   1   2   7        1.74        2.18      0.41 o
   2   2   7        0.08       -0.31      0.31 o
   3   2   7        0.16       -0.06      0.41 o
  -8   3   7        0.01        0.67      0.41 o
  -7   3   7        1.06        1.30      0.53 o
  -6   3   7        0.99        0.54      0.39 o
  -5   3   7       27.72       25.02      0.95 o
  -4   3   7        3.86        4.55      0.39 o
  -3   3   7        0.28        0.02      0.22 o
  -2   3   7        0.52       -0.02      0.24 o
  -1   3   7       15.17       15.18      0.90 o
   0   3   7        1.26        0.97      0.36 o
   1   3   7        3.43        3.70      0.51 o
   2   3   7        0.14       -0.35      0.35 o
  -7   4   7        0.00       -0.41      0.45 o
  -6   4   7        2.48        2.45      0.49 o
  -5   4   7        3.24        2.89      0.50 o
  -4   4   7        1.64        1.52      0.36 o
  -3   4   7        0.61        0.36      0.31 o
  -2   4   7        0.24        0.68      0.32 o
  -1   4   7        1.65        1.60      0.38 o
   0   4   7        1.74        2.02      0.50 o
   1   4   7        1.04       -0.23      0.45 o
  -7   5   7        0.00       -0.02      0.61 o
  -6   5   7        1.36        0.83      0.38 o
  -5   5   7        2.54        1.92      0.55 o
  -4   5   7        2.96        2.37      0.39 o
  -3   5   7        0.15       -0.22      0.31 o
  -2   5   7        0.15        0.05      0.33 o
  -1   5   7        0.50       -0.20      0.36 o
   0   5   7        2.05       -1.13      1.97 o
  -6   6   7        0.61        0.57      0.35 o
  -5   6   7        3.48        2.62      0.63 o
  -4   6   7        0.97        1.13      0.52 o
  -3   6   7        8.26        9.45      0.84 o
  -2   6   7        0.22        0.35      0.85 o
   2 -11   8        0.23        0.17      0.59 o
   3 -11   8       15.48       16.97      1.75 o
  -1 -10   8        1.41       12.44      3.54 o
   0 -10   8        0.00        4.20      2.70 o
   1 -10   8        0.07       -0.23      0.46 o
   2 -10   8       13.95       15.38      2.37 o
   3 -10   8        7.35        5.70      0.87 o
   4 -10   8        0.41        0.80      0.95 o
   5 -10   8        1.43        0.51      0.74 o
  -2  -9   8        0.70        6.44      3.33 o
  -1  -9   8        1.84        4.03      3.08 o
   0  -9   8        6.79        3.80      0.87 o
   1  -9   8        8.45       10.50      0.98 o
   2  -9   8        1.78        1.97      0.75 o
   3  -9   8        2.35        2.48      0.69 o
   4  -9   8       21.91       19.99      1.20 o
   5  -9   8       14.18       13.27      1.07 o
  -3  -8   8        3.12       11.62      3.72 o
  -2  -8   8        0.19        1.85      2.90 o
  -1  -8   8       10.27        6.34      1.13 o
   0  -8   8        4.44        5.25      1.10 o
   1  -8   8       16.77       12.84      1.01 o
   2  -8   8        0.32        0.37      0.46 o
   3  -8   8        6.97        6.90      0.91 o
   4  -8   8        0.11        0.20      0.46 o
   5  -8   8        5.68        7.66      0.89 o
  -4  -7   8        0.01        1.68      2.45 o
  -3  -7   8        0.00       -0.10      1.13 o
  -2  -7   8       35.53       28.67      2.34 o
   0  -7   8       87.94       76.83      4.84 o
   1  -7   8       12.83       10.21      0.73 o
   2  -7   8       11.28       12.42      1.07 o
   3  -7   8       19.83       17.40      1.07 o
   4  -7   8       44.20       46.86      2.20 o
   5  -7   8        0.21        0.48      0.46 o
   6  -7   8        6.63        8.14      0.87 o
  -5  -6   8        0.01        4.98      3.15 o
  -4  -6   8        0.35        1.04      0.92 o
  -3  -6   8        2.29        2.31      0.95 o
  -2  -6   8       11.01        8.81      0.88 o
  -1  -6   8       49.47       46.10      1.69 o
   0  -6   8        3.28        2.33      0.41 o
   1  -6   8       33.11       37.28      1.51 o
   2  -6   8       13.23       11.20      0.80 o
   3  -6   8       17.91       17.79      1.08 o
   4  -6   8        0.01        0.90      0.44 o
   5  -6   8       41.92       45.89      2.09 o
   6  -6   8        0.01        0.52      0.61 o
  -6  -5   8        0.43        3.63      4.71 o
  -5  -5   8        1.66        0.31      1.64 o
  -4  -5   8        1.23        4.77      1.16 o
  -3  -5   8       19.90       16.38      2.49 o
  -1  -5   8        0.22        0.07      0.34 o
   0  -5   8        5.76        5.53      0.55 o
   1  -5   8        7.03        6.46      0.61 o
   2  -5   8        2.10        2.03      0.38 o
   3  -5   8        5.40        6.38      0.55 o
   4  -5   8        2.60        2.57      0.51 o
   5  -5   8       38.09       45.12      2.36 o
  -6  -4   8        8.05        5.76      0.90 o
  -5  -4   8       17.22       18.15      1.34 o
  -4  -4   8      320.93      324.74     12.50 o
  -3  -4   8        5.74        6.95      0.72 o
  -2  -4   8      187.71      200.68      9.08 o
  -1  -4   8       31.81       31.30      1.06 o
   0  -4   8        6.42        6.67      0.45 o
   1  -4   8        0.00        0.20      0.36 o
   2  -4   8        2.18        1.75      0.38 o
   3  -4   8        0.64        0.66      0.39 o
   4  -4   8        6.46        6.36      0.64 o
   5  -4   8        1.13        0.51      0.48 o
  -7  -3   8        1.21       21.95      3.61 o
  -6  -3   8        4.33        5.32      1.45 o
  -5  -3   8       87.63       88.33      5.94 o
  -4  -3   8       11.19       11.14      1.40 o
  -3  -3   8      511.87      536.84     16.25 o
  -2  -3   8      249.71      252.25      6.53 o
  -1  -3   8        0.54        0.63      0.29 o
   0  -3   8       34.50       35.52      1.22 o
   1  -3   8        7.54       11.11      0.56 o
   2  -3   8        8.56        9.47      0.56 o
   3  -3   8        8.49        8.61      0.56 o
   4  -3   8        0.25       -0.17      0.27 o
   5  -3   8        0.25        0.11      0.33 o
  -6  -2   8        0.01       -0.22      0.56 o
  -5  -2   8        5.26        3.30      0.79 o
  -4  -2   8       44.84       39.81      2.11 o
  -3  -2   8       33.64       33.68      1.43 o
  -2  -2   8       12.32       13.81      0.61 o
  -1  -2   8       68.15       74.89      1.94 o
   0  -2   8       79.99       83.49      1.89 o
   1  -2   8       67.09       70.05      1.64 o
   2  -2   8        7.45        6.40      0.44 o
   3  -2   8        2.58        2.37      0.35 o
   4  -2   8        3.70        3.29      0.44 o
  -7  -1   8        0.28        0.39      0.50 o
  -6  -1   8        4.99        5.09      0.65 o
  -5  -1   8       15.98       12.31      1.30 o
  -4  -1   8        7.76        5.99      0.64 o
  -3  -1   8        4.02        3.97      0.35 o
  -2  -1   8       27.82       27.12      0.86 o
  -1  -1   8        0.34        0.09      0.24 o
   0  -1   8       30.64       28.70      0.85 o
   1  -1   8        2.37        1.16      0.29 o
   2  -1   8       12.60       13.96      0.62 o
   3  -1   8        1.65        2.21      0.40 o
   4  -1   8       11.71       12.73      0.70 o
  -7   0   8        5.92        5.16      0.99 o
  -6   0   8        0.30        0.14      0.40 o
  -5   0   8        5.53        4.45      0.69 o
  -4   0   8       15.34       12.40      0.95 o
  -3   0   8        6.51        5.93      0.53 o
  -2   0   8        0.01       -0.09      0.21 o
  -1   0   8       17.58       16.83      0.59 o
   0   0   8        0.11       -0.24      0.24 o
   1   0   8        0.03       -0.28      0.28 o
   2   0   8        0.04       -0.01      0.32 o
   3   0   8        8.50        9.14      0.70 o
  -7   1   8        0.05        0.16      0.54 o
  -6   1   8        3.40        3.36      0.68 o
  -5   1   8        2.79        2.99      0.61 o
  -4   1   8        0.21        0.14      0.32 o
  -3   1   8        0.17        0.01      0.26 o
  -2   1   8        3.19        3.07      0.33 o
  -1   1   8        7.85        8.59      0.48 o
   0   1   8        1.15        1.45      0.33 o
   1   1   8        1.80        1.70      0.35 o
   2   1   8        0.30       -0.11      0.32 o
   3   1   8        0.14        0.03      0.36 o
  -7   2   8        0.06        0.09      0.54 o
  -6   2   8       14.28       13.43      1.29 o
  -5   2   8        3.81        4.68      0.48 o
  -4   2   8       33.65       32.96      1.15 o
  -3   2   8        0.03       -0.17      0.25 o
  -2   2   8        6.02        5.92      0.44 o
  -1   2   8        0.05       -0.03      0.32 o
   0   2   8        8.51        8.53      0.54 o
   1   2   8        0.46        0.54      0.36 o
   2   2   8        0.34       -0.35      0.35 o
  -7   3   8        0.00       -0.16      0.36 o
  -6   3   8        1.67        1.35      0.47 o
  -5   3   8       32.29       31.65      1.18 o
  -4   3   8        0.12       -0.02      0.29 o
  -3   3   8        6.70        5.99      0.53 o
  -2   3   8        0.22       -0.23      0.32 o
  -1   3   8        2.55        1.73      0.47 o
   0   3   8        0.44        0.42      0.38 o
   1   3   8        1.48       -0.10      0.37 o
  -6   4   8        0.20       -0.24      0.92 o
  -5   4   8        0.26        0.05      0.35 o
  -4   4   8        9.76       10.32      0.68 o
  -3   4   8        0.67        0.98      0.37 o
  -2   4   8        0.16       -0.19      0.39 o
  -1   4   8        0.08       -0.41      0.41 o
  -5   5   8        0.33        0.23      0.36 o
  -4   5   8        0.66        0.32      0.38 o
  -3   5   8        0.33        0.47      0.38 o
   1 -10   9        0.13        0.48      0.84 o
   2 -10   9       10.99       13.05      1.19 o
   3 -10   9        0.39        0.93      0.63 o
  -2  -9   9        1.19       19.83      3.93 o
   0  -9   9        9.18        5.69      1.25 o
   1  -9   9        0.22       -0.14      0.46 o
   2  -9   9        0.37        0.08      0.50 o
   3  -9   9        8.26        9.24      1.42 o
   4  -9   9        5.13        5.72      0.76 o
  -3  -8   9        0.56        8.74      3.43 o
  -1  -8   9        3.59        3.08      0.92 o
   0  -8   9       11.10        7.97      1.31 o
   1  -8   9       18.93       16.03      1.17 o
   2  -8   9       12.72       14.51      0.95 o
   3  -8   9        2.10        2.90      0.59 o
   4  -8   9        0.04        0.17      0.52 o
   5  -8   9        6.71        7.25      0.93 o
  -4  -7   9        1.44       14.15      3.56 o
  -3  -7   9       10.12       11.06      1.56 o
  -2  -7   9        3.60        3.67      1.10 o
  -1  -7   9        7.50        7.84      0.86 o
   0  -7   9        1.30        0.27      0.37 o
   1  -7   9        2.04        2.54      0.52 o
   2  -7   9        9.01        6.78      0.70 o
   3  -7   9        2.18        2.66      0.61 o
   4  -7   9        2.47        2.00      0.65 o
   5  -7   9        0.66        0.64      0.52 o
  -5  -6   9        1.60        3.64      3.88 o
  -4  -6   9        0.74        1.03      1.03 o
  -3  -6   9        0.09        0.23      0.90 o
  -2  -6   9        3.69        3.38      0.97 o
  -1  -6   9       46.87       37.82      2.00 o
   0  -6   9       33.15       31.07      1.38 o
   1  -6   9       55.03       45.06      1.93 o
   2  -6   9        4.71        4.03      0.89 o
   3  -6   9        7.36        8.49      0.87 o
   4  -6   9        3.63        3.43      0.59 o
   5  -6   9       14.41       16.71      1.00 o
  -5  -5   9        0.50        0.74      1.20 o
  -4  -5   9        0.66        0.82      1.07 o
  -3  -5   9        1.35        1.04      0.59 o
  -2  -5   9        7.36        7.03      0.86 o
  -1  -5   9        4.85        4.81      0.56 o
   0  -5   9       41.18       36.10      1.52 o
   1  -5   9        0.23       -0.24      0.31 o
   2  -5   9       16.65       15.96      1.16 o
   3  -5   9        1.69        2.07      0.47 o
   4  -5   9        4.62        3.74      0.59 o
   5  -5   9        0.02        0.25      0.52 o
  -5  -4   9        1.92        3.29      0.74 o
  -4  -4   9        0.00        0.73      0.52 o
  -3  -4   9        1.52        1.90      0.71 o
  -2  -4   9       11.17       10.88      1.08 o
  -1  -4   9        8.65        8.76      0.91 o
   0  -4   9        0.03       -0.36      0.36 o
   1  -4   9        0.06       -0.31      0.31 o
   2  -4   9        0.23        0.31      0.38 o
   3  -4   9        0.46        0.50      0.46 o
   4  -4   9        0.50       -0.34      0.47 o
  -6  -3   9        3.76        2.90      0.82 o
  -5  -3   9        3.64        3.26      0.76 o
  -4  -3   9       26.37       25.78      1.98 o
  -3  -3   9      372.73      384.05     11.83 o
  -2  -3   9        1.80        2.26      0.52 o
  -1  -3   9      205.30      213.58      5.68 o
   0  -3   9       16.46       17.51      0.88 o
   1  -3   9       10.81       11.40      0.70 o
   2  -3   9        0.35       -0.26      0.33 o
   3  -3   9        0.23        0.13      0.38 o
   4  -3   9        0.51        0.27      0.44 o
  -6  -2   9        0.87        0.81      0.67 o
  -5  -2   9        3.55        3.07      0.78 o
  -4  -2   9       81.39       82.74      6.23 o
  -3  -2   9        5.78        4.55      0.96 o
  -2  -2   9      458.56      470.85     10.80 o
  -1  -2   9      137.51      142.11      3.50 o
   0  -2   9        6.68        6.77      0.53 o
   1  -2   9       27.18       29.61      0.90 o
   2  -2   9        6.50        7.95      0.49 o
   3  -2   9        1.79        1.73      0.39 o
   4  -2   9        3.18        3.50      1.25 o
  -7  -1   9        0.75        0.07      0.49 o
  -6  -1   9        1.41        0.84      0.50 o
  -5  -1   9        0.29       -0.38      0.43 o
  -4  -1   9        2.88        2.03      0.42 o
  -3  -1   9       44.24       39.18      2.34 o
  -2  -1   9        4.44        5.95      0.46 o
  -1  -1   9       21.19       25.45      1.24 o
   0  -1   9        7.88        8.23      0.51 o
   1  -1   9       14.00       14.89      0.69 o
   2  -1   9       10.60       10.37      0.62 o
   3  -1   9        4.20        4.00      0.50 o
  -7   0   9        0.06       -0.15      0.52 o
  -6   0   9        0.04       -0.23      0.49 o
  -5   0   9        6.19        4.22      0.93 o
  -4   0   9       15.58       14.16      1.55 o
  -3   0   9        5.85        6.27      0.55 o
  -2   0   9        3.08        2.72      0.38 o
  -1   0   9        7.84        8.00      0.52 o
   0   0   9        0.22       -0.04      0.30 o
   1   0   9        6.92        6.83      0.54 o
   2   0   9        0.24       -0.23      0.35 o
  -7   1   9        0.00        0.34      0.54 o
  -6   1   9       11.14        9.12      0.94 o
  -5   1   9        0.29        0.20      0.50 o
  -4   1   9        7.55        6.19      0.63 o
  -3   1   9        8.12        7.19      0.65 o
  -2   1   9        1.16        0.73      0.40 o
  -1   1   9        0.04        0.07      0.28 o
   0   1   9        2.15        1.72      0.35 o
   1   1   9        0.18       -0.13      0.33 o
  -6   2   9        0.39        0.52      0.56 o
  -5   2   9        7.01        8.03      0.87 o
  -4   2   9        0.01       -0.11      0.29 o
  -3   2   9        0.06        0.39      0.34 o
  -2   2   9        0.28       -0.13      0.43 o
  -1   2   9        0.86        0.80      0.34 o
   0   2   9        0.89        0.43      0.40 o
  -6   3   9        0.11        0.25      0.42 o
  -5   3   9        3.91        4.11      0.44 o
  -4   3   9        0.27       -0.04      0.41 o
  -3   3   9        8.67        8.34      1.11 o
  -2   3   9        0.14        0.12      0.42 o
  -1   3   9        3.02        3.83      0.51 o
  -4   4   9        6.51        6.72      0.84 o
  -3   4   9        0.07       -0.41      0.52 o
   0  -9  10        0.14        0.48      0.82 o
   1  -9  10        4.03        3.08      1.08 o
   2  -9  10        0.29        0.46      0.49 o
   3  -9  10        6.77        7.42      1.17 o
  -2  -8  10        5.42        5.03      1.29 o
  -1  -8  10        1.35        1.59      0.66 o
   0  -8  10       43.26       38.67      3.43 o
   1  -8  10       11.15        8.98      0.80 o
   2  -8  10        0.01       -0.31      0.43 o
   3  -8  10        1.35        1.83      0.58 o
  -3  -7  10        0.58        0.25      1.00 o
  -2  -7  10        0.29        0.35      0.53 o
  -1  -7  10        9.16        8.04      0.93 o
   0  -7  10        2.00        1.31      0.62 o
   1  -7  10       19.96       18.23      1.11 o
   2  -7  10       10.57        9.31      0.84 o
   3  -7  10        2.87        2.73      0.65 o
   4  -7  10        1.49        2.61      0.55 o
  -4  -6  10        0.31        1.13      1.11 o
  -3  -6  10        8.52        9.83      1.61 o
  -2  -6  10       19.96       17.70      1.34 o
  -1  -6  10        4.56        3.83      0.75 o
   0  -6  10       15.90       15.08      0.98 o
   1  -6  10        0.13       -0.33      0.43 o
   2  -6  10        0.80        0.65      0.52 o
   3  -6  10        1.54        1.67      0.49 o
   4  -6  10        0.53        0.53      0.48 o
  -5  -5  10        0.26        0.01      0.57 o
  -4  -5  10        4.52        2.92      1.33 o
  -3  -5  10        2.65        2.20      1.11 o
  -2  -5  10        0.58        0.01      0.57 o
  -1  -5  10       12.32       12.40      1.16 o
   0  -5  10       33.55       31.02      1.18 o
   1  -5  10       16.75       18.18      0.89 o
   2  -5  10       18.66       16.79      0.91 o
   3  -5  10        2.50        2.70      0.55 o
   4  -5  10        0.98        0.96      1.31 o
  -5  -4  10        0.69        0.27      0.59 o
  -4  -4  10        3.06        2.45      0.57 o
  -3  -4  10        9.53        9.69      0.79 o
  -2  -4  10        3.03        3.25      0.58 o
  -1  -4  10        2.98        3.05      0.49 o
   0  -4  10        2.43        3.01      0.63 o
   1  -4  10       15.79       15.56      0.87 o
   2  -4  10        0.83        0.69      0.45 o
   3  -4  10        3.63        3.47      0.58 o
  -5  -3  10       15.36       14.59      2.83 o
  -4  -3  10        7.81        7.85      0.83 o
  -3  -3  10        1.98        1.82      0.52 o
  -2  -3  10        8.01       10.36      0.88 o
  -1  -3  10        0.01        0.52      0.76 o
   0  -3  10        1.27        1.00      1.00 o
   1  -3  10        0.46        0.15      0.43 o
   2  -3  10        0.08       -0.39      0.42 o
   3  -3  10        0.08       -0.39      0.39 o
  -6  -2  10        0.52        0.54      0.72 o
  -5  -2  10        1.52        0.91      0.53 o
  -4  -2  10        0.03       -0.36      0.46 o
  -3  -2  10        8.44        6.74      0.81 o
  -2  -2  10      153.23      158.73      4.36 o
  -1  -2  10        0.52        1.49      0.64 o
   0  -2  10       78.60       82.51      2.19 o
   1  -2  10        2.29        2.92      0.40 o
   2  -2  10        5.21        5.34      0.48 o
  -6  -1  10        0.04        0.21      0.50 o
  -5  -1  10        0.33        0.27      0.53 o
  -4  -1  10        0.97       -0.04      0.36 o
  -3  -1  10       34.50       31.67      1.22 o
  -2  -1  10        1.63        0.89      0.55 o
  -1  -1  10      167.11      160.79      3.83 o
   0  -1  10       30.50       31.21      0.98 o
   1  -1  10        9.35        9.19      0.84 o
   2  -1  10        7.46        8.14      0.59 o
  -6   0  10        1.02        1.36      0.65 o
  -5   0  10        1.54        1.15      0.59 o
  -4   0  10        0.42       -0.38      0.54 o
  -3   0  10        1.18        0.58      0.36 o
  -2   0  10       18.04       14.87      0.77 o
  -1   0  10        0.22        0.50      0.34 o
   0   0  10        9.93       11.36      0.99 o
   1   0  10        0.26        0.40      0.38 o
  -6   1  10        0.28        1.01      0.58 o
  -5   1  10        0.06       -0.04      0.52 o
  -4   1  10        2.25        1.59      0.63 o
  -3   1  10        3.78        3.72      0.58 o
  -2   1  10        1.69        2.10      0.42 o
  -1   1  10        1.12        1.31      0.43 o
   0   1  10        1.54        1.37      0.42 o
  -5   2  10        7.44        6.13      0.79 o
  -4   2  10        0.00        0.36      0.44 o
  -3   2  10        6.21        4.92      0.63 o
  -2   2  10        1.71        2.24      0.40 o
  -1  -8  11        1.32        1.38      0.72 o
   0  -8  11       22.72       22.17      2.27 o
   1  -8  11        0.00       -0.17      0.50 o
   2  -8  11        3.02        2.80      0.77 o
  -2  -7  11        2.76        2.97      0.75 o
  -1  -7  11        3.73        4.31      0.83 o
   0  -7  11        0.04       -0.07      0.62 o
   1  -7  11       21.74       22.27      1.27 o
   2  -7  11        5.02        6.02      0.79 o
  -3  -6  11        2.07        2.16      1.20 o
  -2  -6  11        1.55        1.71      0.69 o
  -1  -6  11        0.24       -0.26      0.58 o
   0  -6  11        2.62        2.04      0.55 o
   1  -6  11        0.26        0.37      0.52 o
   2  -6  11        9.75       12.43      1.09 o
  -4  -5  11        0.23        0.37      0.63 o
  -3  -5  11        2.36        2.47      0.56 o
  -2  -5  11       12.90       11.98      0.91 o
  -1  -5  11       15.01       14.85      0.97 o
   0  -5  11        2.44        3.18      0.50 o
   1  -5  11        8.00        6.47      0.64 o
   2  -5  11        0.24        0.83      0.48 o
  -4  -4  11        0.67        1.04      0.53 o
  -3  -4  11        3.97        4.49      0.66 o
  -2  -4  11        1.24        0.80      0.53 o
  -1  -4  11        0.92        1.07      0.45 o
   0  -4  11        7.93        9.16      0.73 o
   1  -4  11       11.10       11.47      0.82 o
   2  -4  11        3.36        5.13      0.63 o
  -5  -3  11        3.36        3.28      0.97 o
  -4  -3  11        0.03       -0.48      0.48 o
  -3  -3  11        8.09        7.68      1.00 o
  -2  -3  11       19.53       19.20      2.64 o
  -1  -3  11        1.12        1.13      0.47 o
   0  -3  11        0.13       -0.60      0.65 o
   1  -3  11        1.09        1.53      0.60 o
  -5  -2  11        0.82        0.93      0.57 o
  -4  -2  11        4.99        4.30      0.72 o
  -3  -2  11       10.63       10.82      1.12 o
  -2  -2  11        1.19        1.52      0.64 o
  -1  -2  11       15.59       18.67      0.90 o
   0  -2  11        1.67        1.95      0.48 o
   1  -2  11        0.81        0.18      0.46 o
  -5  -1  11        0.08        0.05      0.55 o
  -4  -1  11        0.32        0.22      0.54 o
  -3  -1  11        0.16       -0.11      0.32 o
  -2  -1  11        0.03       -0.16      0.32 o
  -1  -1  11       25.69       22.70      0.90 o
   0  -1  11        0.82        1.41      0.39 o
  -4   0  11        0.04        0.02      0.40 o
  -3   0  11        0.01       -0.33      0.33 o
  -2   0  11        9.16        6.72      0.55 o
  -1   0  11        0.44        1.15      0.51 o
  -1  -6  12        4.81        4.97      0.95 o
   0  -6  12        3.85        2.18      1.03 o
  -2  -5  12        1.82        3.12      0.64 o
  -1  -5  12        0.32        0.72      0.52 o
   0  -5  12        0.21        0.73      0.45 o
  -3  -4  12        0.14        0.02      0.84 o
  -2  -4  12        2.08        2.92      0.65 o
  -1  -4  12        5.57        6.03      0.79 o
   0  -4  12        3.40        3.85      1.16 o
  -3  -3  12        0.23        0.36      0.90 o
  -2  -3  12        0.88        1.21      0.58 o
  -1  -3  12        0.18        0.41      0.49 o
 
